# Supplementary material for: Effect of blood lipids and lipid-lowering therapies on osteoarthritis risk: A Mendelian randomization study
Source: Front Med (Lausanne). 2022 Nov 11;9:990569. doi: 10.3389/fmed.2022.990569 (PMC9691771; doi:10.3389/fmed.2022.990569)
Supplement: Supplementary file 2 [file Data_Sheet_2.XLSX]

## Sheet: Table S1. LDL-C IV
SNP	chr	pos	effect_allele.exposure	other_allele.exposure	beta.exposure	se.exposure	pval.exposure	eaf.exposure	beta.KOA	se.KOA	pval.KOA	eaf.KOA	beta.HOA	se.HOA	pval.HOA	eaf.HOA
rs10195252	2	165513091	C	T	-0.0238	0.0039	3.81197e-08	0.4182	-0.0034	0.0094	0.718701	0.4065	-0.0229	0.0119	0.0532194	0.4061
rs10490626	2	118835841	A	G	-0.0508	0.0069	1.69707e-12	0.07916	0.0078	0.0167	0.6393	0.0841	-0.009	0.021	0.668599	0.0837
rs10832962	11	18656271	T	C	0.032	0.004	6.61912e-14	0.719	0.0045	0.0106	0.668099	0.7415	-0.0155	0.0133	0.2434	0.7408
rs10893499	11	126241979	A	G	0.0521	0.0053	3.861e-21	0.1438	0.0074	0.0137	0.5892	0.1334	0.0188	0.0171	0.2719	0.1334
rs10903129	1	25768937	G	A	0.0328	0.0037	3.0297e-17	0.5369	-0.0181	0.0093	0.0516999	0.5586	-0.0019	0.0117	0.8687	0.5588
rs10947332	6	32677440	A	G	0.0504	0.0056	6.96947e-18	0.1319	-0.0157	0.0143	0.2727	0.1192	0.0215	0.018	0.2316	0.1193
rs112201728	6	160551486	T	C	0.0675	0.0104	8.51393e-10	0.05805	-0.0331	0.0182	0.0694592	0.0699	0.019	0.0228	0.4034	0.0703
rs11563251	2	234679384	T	C	0.0345	0.0062	4.49904e-08	0.1253	0.0121	0.0148	0.4118	0.1102	0.0276	0.0186	0.138	0.1101
rs11591147	1	55505647	T	G	-0.497	0.018	8.57038e-143	0.01715	0.0884	0.0351	0.0116799	0.0175	0.0341	0.044	0.4384	0.0174
rs1169288	12	121416650	C	A	0.0375	0.004	6.44763e-21	0.3338	0.0131	0.0101	0.1938	0.314	0.0058	0.0126	0.6468	0.3142
rs12066643	1	56240278	T	C	-0.0389	0.0064	1.06299e-08	0.1187	0.0098	0.0152	0.519501	0.1035	0.0083	0.0191	0.6625	0.1038
rs1250229	2	216304384	C	T	0.0243	0.0042	3.12997e-08	0.7889	0.0112	0.0106	0.2915	0.7384	0.0089	0.0133	0.5071	0.739
rs12721109	19	45447221	A	G	-0.4462	0.0183	2.99226e-122	0.01715	0.0431	0.0294	0.1428	0.0256	0.0155	0.0369	0.673899	0.0255
rs12748152	1	27138393	T	C	0.0499	0.0066	3.20922e-12	0.07124	-0.0473	0.017	0.00549705	0.0811	-0.0248	0.0214	0.2459	0.0814
rs12916	5	74656539	C	T	0.0733	0.0038	7.79112e-78	0.4314	-0.0216	0.0095	0.0227499	0.4	-0.0012	0.0119	0.9221	0.401
rs13206249	6	16175022	A	G	-0.0378	0.0062	4.53398e-08	0.2164	0.0021	0.0114	0.8506	0.2136	-0.0198	0.0143	0.1645	0.2133
rs13277801	8	59353534	T	C	-0.0338	0.0038	3.99393e-17	0.653	-0.0052	0.0098	0.5989	0.6641	-0.0099	0.0123	0.4226	0.6639
rs1367117	2	21263900	A	G	0.1186	0.004	9.48418e-183	0.2876	-0.0161	0.0098	0.1013	0.3378	-0.0086	0.0123	0.4829	0.3376
rs1408272	6	25842951	G	T	-0.052	0.0083	3.67502e-09	0.05277	0.0306	0.0173	0.0761693	0.0784	0.1014	0.0216	2.82098e-06	0.0785
rs1564348	6	160578860	C	T	0.0481	0.005	2.76185e-21	0.1451	0.0269	0.0124	0.0293002	0.1697	0.0128	0.0155	0.4109	0.1693
rs16831243	2	135762344	T	C	0.0378	0.0055	9.06358e-12	0.1807	-0.0151	0.0157	0.3356	0.0967	-0.0235	0.0197	0.2338	0.0969
rs16891156	6	160608804	C	A	0.0965	0.0171	8.23304e-09	0.01847	-0.0202	0.0331	0.5405	0.0201	0.0402	0.0415	0.3333	0.0201
rs17404153	3	132163200	T	G	-0.0336	0.0054	1.83202e-09	0.1438	0.0101	0.0142	0.477	0.1225	0.0477	0.0178	0.00715698	0.123
rs174583	11	61609750	T	C	-0.0522	0.0038	7.00326e-41	0.3747	-0.007	0.0097	0.4725	0.3545	0.008	0.0122	0.513499	0.3548
rs1800961	20	43042364	T	C	-0.0685	0.0106	6.03407e-10	0.0343	-0.0069	0.0266	0.7959	0.0311	-0.0247	0.0335	0.461	0.031
rs1801689	17	64210580	C	A	0.1028	0.0139	9.80844e-12	0.03694	0.0101	0.0271	0.7092	0.0303	-0.0368	0.034	0.278	0.0304
rs1883025	9	107664301	T	C	-0.0296	0.0044	6.14045e-11	0.2427	0.0149	0.0107	0.161	0.2544	-0.0021	0.0134	0.8742	0.2543
rs2000999	16	72108093	A	G	0.065	0.0046	4.21891e-41	0.1847	0.0018	0.0119	0.8813	0.1881	0.0544	0.0149	0.000257099	0.1889
rs2030746	2	121309488	T	C	0.0214	0.0038	8.60498e-09	0.3984	-0.0096	0.0094	0.3068	0.4159	-0.0032	0.0118	0.785301	0.4166
rs2073547	7	44582331	G	A	0.0485	0.0049	1.92309e-21	0.1939	0.0133	0.0119	0.2634	0.1833	0.021	0.015	0.1617	0.183
rs2228603	19	19329924	T	C	-0.104	0.0072	4.43302e-44	0.07124	-0.0149	0.0176	0.3967	0.0751	0.0113	0.0221	0.6093	0.0752
rs2315065	6	161108144	A	C	0.1102	0.0158	5.22998e-12	0.08707	-0.0112	0.0156	0.4714	0.1024	-0.0269	0.0196	0.1707	0.1022
rs2328223	20	17845921	C	A	0.0299	0.005	5.63197e-09	0.2493	-0.0022	0.0119	0.854	0.1863	-0.0295	0.015	0.0492198	0.1858
rs2390536	7	21485397	A	G	0.0223	0.0038	2.037e-08	0.3681	-0.0162	0.0097	0.0944104	0.3635	-0.0018	0.0121	0.8794	0.3639
rs2419604	10	113944271	G	A	-0.0302	0.004	7.49031e-14	0.6821	-0.0109	0.0104	0.293	0.7252	-0.0004	0.0131	0.9728	0.7256
rs247616	16	56989590	T	C	-0.0547	0.0041	2.56626e-37	0.2929	0.0058	0.0099	0.56	0.3255	0.0052	0.0124	0.6788	0.3256
rs2495495	1	55496556	C	T	-0.0342	0.0059	3.51998e-08	0.8654	0.0068	0.0146	0.6413	0.8768	0.0111	0.0183	0.5444	0.8766
rs2587534	1	234849339	A	G	0.0391	0.0037	8.05564e-25	0.5277	0.0101	0.0093	0.2798	0.5178	0.0242	0.0117	0.0383504	0.5178
rs2642438	1	220970028	G	A	0.0352	0.0042	7.31813e-16	0.7454	-0.0105	0.0101	0.3	0.703	0.0071	0.0127	0.5754	0.703
rs267733	1	150958836	G	A	-0.0331	0.0053	5.28506e-09	0.1372	-0.0013	0.0126	0.9207	0.1616	-0.006	0.0158	0.705	0.1617
rs2710642	2	63149557	A	G	0.0239	0.0038	6.08906e-09	0.6187	-0.0018	0.0099	0.8517	0.6746	-0.0001	0.0124	0.9925	0.6749
rs2737252	8	116663898	A	G	-0.0314	0.0041	7.03882e-14	0.2559	-0.0026	0.0103	0.8022	0.2827	-0.0074	0.013	0.5695	0.2827
rs2738459	19	11238473	C	A	-0.0532	0.0058	2.261e-19	0.4446	0.0173	0.0093	0.0643206	0.4583	0.0161	0.0117	0.1679	0.458
rs2886232	17	67150176	C	T	-0.0451	0.0064	3.87614e-11	0.8799	0.0155	0.0141	0.2726	0.8772	-0.0292	0.0177	0.0981499	0.8766
rs2965157	19	45176340	C	T	-0.1886	0.0112	7.29122e-62	0.02111	0.0459	0.0274	0.0947196	0.0295	0.057	0.0346	0.0998206	0.0294
rs314253	17	7091650	C	T	-0.0242	0.0038	3.43598e-10	0.3351	0.0063	0.0097	0.5189	0.3499	0.0087	0.0122	0.4736	0.35
rs3184504	12	111884608	C	T	0.0268	0.0038	4.20339e-12	0.5343	0.0057	0.0093	0.5387	0.5183	-0.0212	0.0116	0.0680801	0.5183
rs364585	20	12962718	G	A	0.0249	0.0038	4.27799e-10	0.6332	-0.0354	0.0095	0.000193001	0.6065	-0.0097	0.0119	0.4139	0.6067
rs3757354	6	16127407	T	C	-0.0382	0.0044	2.08689e-17	0.2098	0.0175	0.0116	0.1293	0.2022	-0.0149	0.0145	0.3055	0.2019
rs3780181	9	2640759	G	A	-0.0445	0.0074	1.76401e-09	0.05277	0.0016	0.0186	0.9322	0.0674	0.0469	0.0232	0.0436596	0.0678
rs4253776	22	46629479	G	A	0.0311	0.0059	3.35297e-08	0.124	0.0037	0.0145	0.8007	0.1143	0.0377	0.0183	0.0394303	0.1142
rs4530754	5	122855416	A	G	0.0275	0.0036	3.57602e-12	0.5818	-0.0057	0.0093	0.5382	0.5433	0.0002	0.0117	0.9839	0.5431
rs4722551	7	25991826	C	T	0.0391	0.0049	3.94912e-14	0.1702	0.0103	0.0127	0.4151	0.1589	-0.0017	0.0159	0.9133	0.159
rs4942486	13	32953388	C	T	-0.0243	0.0037	2.261e-11	0.5383	0.0081	0.0093	0.3821	0.5242	-0.0034	0.0117	0.7674	0.5237
rs4970712	1	92993547	C	A	0.0339	0.0044	2.4581e-13	0.8061	0.0025	0.0114	0.8264	0.7933	-0.0048	0.0143	0.737801	0.7933
rs4970834	1	109814880	T	C	-0.1503	0.0047	1e-200	0.1873	0.0015	0.012	0.8996	0.187	0.0502	0.015	0.000819408	0.1874
rs5763662	22	30378703	T	C	0.0767	0.0121	1.191e-08	0.02507	0.0246	0.0315	0.4349	0.0221	0.0765	0.0394	0.0524095	0.0222
rs579459	9	136154168	C	T	0.0665	0.0045	2.4188e-44	0.215	0.0324	0.0114	0.00468101	0.2079	-0.0165	0.0144	0.2522	0.2073
rs6016373	20	39154095	G	A	-0.0349	0.0037	7.94694e-19	0.3734	0.0233	0.0096	0.0151199	0.4066	-0.0147	0.0121	0.2226	0.4058
rs6065311	20	39724338	C	T	0.0417	0.0036	1.65615e-30	0.4604	-0.0157	0.0093	0.0919793	0.4786	0.0121	0.0117	0.2994	0.4794
rs6504872	17	45438952	T	C	0.0274	0.0037	3.47937e-13	0.4723	0.0186	0.0093	0.0452699	0.4952	0.0111	0.0117	0.3397	0.4952
rs6511720	19	11202306	T	G	-0.2209	0.0061	1e-200	0.09763	0.0089	0.0143	0.5364	0.1188	0.025	0.018	0.1652	0.119
rs6544713	2	44073881	C	T	-0.0806	0.0041	4.84284e-83	0.7058	0.0141	0.0099	0.1538	0.6763	-0.0013	0.0124	0.916	0.676
rs6693893	1	109797763	C	T	-0.0767	0.0132	2.87601e-08	0.03562	0.0083	0.0253	0.742099	0.0348	0.0128	0.0318	0.6875	0.0347
rs6709904	2	44080324	G	A	-0.055	0.0085	4.57699e-10	0.1135	0.0315	0.0148	0.0331902	0.1111	0.0144	0.0185	0.4377	0.1111
rs676388	19	49211969	C	T	0.0265	0.0039	1.31009e-11	0.4631	-0.0146	0.0093	0.1172	0.5345	-0.0397	0.0117	0.000705196	0.5339
rs6818397	4	3434885	G	T	-0.0224	0.004	1.67699e-08	0.5871	0.01	0.0096	0.2993	0.6167	0.0304	0.012	0.0115199	0.6164
rs6882076	5	156390297	C	T	0.0456	0.0038	3.30979e-31	0.6662	-0.0144	0.0096	0.1361	0.6354	-0.0173	0.0121	0.1532	0.6353
rs6909746	6	116352750	T	C	-0.0263	0.0037	7.85959e-11	0.3918	-0.0118	0.0094	0.2107	0.4226	-0.0339	0.0118	0.00404297	0.4215
rs7254892	19	45389596	A	G	-0.4853	0.0119	1e-200	0.03166	0.0458	0.0267	0.0858005	0.0312	0.056	0.0334	0.0933491	0.0312
rs72902576	2	21275480	G	T	-0.0933	0.0133	9.57635e-12	0.03694	-0.0241	0.0228	0.289	0.0435	-0.0286	0.0285	0.3148	0.0437
rs7534572	1	62999675	G	C	0.0407	0.0058	1.28795e-11	0.69	-0.011	0.0097	0.256	0.6463	-0.0163	0.0122	0.1809	0.6467
rs7551981	1	55719166	T	G	0.0472	0.0038	1.36207e-33	0.595	-0.0104	0.0096	0.2776	0.6254	-0.0185	0.012	0.1247	0.6255
rs75687619	19	45399344	T	G	0.1735	0.0161	8.05193e-24	0.02375	-0.0178	0.0293	0.5437	0.0258	-0.0469	0.0371	0.206	0.0255
rs7640978	3	32533010	T	C	-0.0392	0.0069	9.83694e-09	0.1055	0.0438	0.0162	0.00699294	0.0893	0.0572	0.0203	0.00489801	0.0893
rs7832643	8	145022657	T	G	0.0339	0.0038	2.67116e-17	0.405	0.0009	0.0095	0.9255	0.4026	0.0403	0.0119	0.000711099	0.4032
rs8017377	14	24883887	A	G	0.0303	0.0038	2.51594e-15	0.4591	-0.0008	0.0093	0.9319	0.4748	-0.0217	0.0117	0.0621799	0.4744
rs9875338	3	12296469	A	G	-0.027	0.0037	2.21004e-11	0.3879	0.007	0.0095	0.4576	0.4004	0.0083	0.0119	0.4831	0.4008
rs9987289	8	9183358	G	A	0.0714	0.0066	8.52904e-24	0.9248	-0.0018	0.0161	0.9119	0.9083	-0.0576	0.0201	0.00427996	0.9082

## Sheet: Table S2. HDL-C IV
SNP	chr	pos	effect_allele.exposure	other_allele.exposure	beta.exposure	se.exposure	pval.exposure	eaf.exposure	beta.KOA	se.KOA	pval.KOA	eaf.KOA	beta.HOA	se.HOA	pval.HOA	eaf.HOA
rs10019888	4	26062990	G	A	-0.027	0.0046	4.90095e-08	0.1636	-0.0314	0.0126	0.01244	0.1645	-0.0019	0.0158	0.9038	0.1646
rs10087900	8	144303418	A	G	-0.0231	0.0036	2.174e-09	0.4393	-0.0091	0.0093	0.3294	0.4493	0.0095	0.0117	0.4181	0.4494
rs102275	11	61557803	C	T	-0.0391	0.0035	6.40472e-28	0.372	-0.005	0.0097	0.604399	0.3516	0.0092	0.0122	0.4526	0.3519
rs103294	19	54797848	T	C	0.0523	0.0044	3.99485e-30	0.186	0.0083	0.0111	0.4555	0.226	0.0044	0.014	0.7523	0.2258
rs10468017	15	58678512	T	C	0.1179	0.0038	1.2106e-188	0.2757	-0.0073	0.0102	0.4724	0.297	0.0151	0.0127	0.2366	0.2974
rs1047891	2	211540507	A	C	-0.0269	0.0039	8.72991e-10	0.3021	0.0222	0.01	0.0255399	0.3165	0.0116	0.0125	0.356	0.3165
rs10761771	10	65230164	C	T	0.0198	0.0034	4.12003e-09	0.467	0.0036	0.0093	0.7007	0.4722	0.0301	0.0117	0.00980799	0.4727
rs10808546	8	126495818	T	C	0.0409	0.0034	4.10582e-30	0.4459	-0.0064	0.0094	0.4916	0.4487	-0.0103	0.0118	0.38	0.4488
rs11045163	12	20463526	G	A	0.0217	0.0035	3.19602e-09	0.4063	0.0048	0.0094	0.6126	0.4311	0.0027	0.0118	0.8216	0.431
rs11065987	12	112072424	G	A	-0.0222	0.0035	1.22501e-09	0.4222	-0.0076	0.0094	0.4201	0.4145	0.0245	0.0118	0.03804	0.4145
rs11765979	7	130445877	C	A	0.0412	0.0048	3.111e-17	0.4578	0.0173	0.0093	0.0627899	0.4937	0.0129	0.0117	0.2703	0.4937
rs11789603	9	107647019	T	C	0.06	0.006	3.69488e-21	0.08971	0.0234	0.015	0.1186	0.1077	0.0242	0.0188	0.1986	0.1077
rs12133576	1	93816400	G	A	-0.0243	0.0035	6.15035e-11	0.6451	-0.0123	0.0096	0.2017	0.6311	-0.0216	0.0121	0.0730096	0.6314
rs12145743	1	156700651	G	T	0.0203	0.0036	1.80302e-08	0.3311	0.008	0.0098	0.4171	0.3377	0.013	0.0123	0.2914	0.3374
rs12412743	10	114045333	T	C	-0.0291	0.0045	1.30701e-09	0.153	-0.0044	0.0124	0.723199	0.167	0.0183	0.0156	0.2402	0.167
rs12740374	1	109817590	T	G	0.0343	0.0041	1.68694e-15	0.2124	0.0032	0.0112	0.7722	0.2212	0.0397	0.014	0.00467305	0.2214
rs12748152	1	27138393	T	C	-0.0506	0.0062	9.73644e-16	0.07124	-0.0473	0.017	0.00549705	0.0811	-0.0248	0.0214	0.2459	0.0814
rs12801636	11	65391317	A	G	0.0235	0.0042	3.14702e-08	0.2243	-0.0172	0.0111	0.1214	0.2244	-0.0279	0.014	0.04532	0.2244
rs13076253	3	131751775	C	A	-0.0283	0.0048	4.96101e-09	0.1478	0.052	0.0133	9.438e-05	0.1404	0.0164	0.0167	0.328	0.14
rs13099479	3	52677478	A	G	0.036	0.0062	1.81899e-08	0.08971	0.003	0.0165	0.8556	0.0862	-0.0124	0.0207	0.550399	0.0862
rs13107325	4	103188709	T	C	-0.0708	0.0078	1.06488e-15	0.07784	0.0742	0.0177	2.68602e-05	0.0747	0.0977	0.0221	9.53103e-06	0.0753
rs13702	8	19824492	C	T	0.1058	0.0038	1.27938e-160	0.3127	-0.0015	0.0103	0.8839	0.2864	0.0183	0.0129	0.1551	0.2864
rs1515110	2	227122216	T	G	-0.0323	0.0035	8.03711e-18	0.6187	0.0104	0.0096	0.2807	0.6361	-0.0029	0.0121	0.8101	0.6363
rs1689797	1	182150978	A	C	-0.0358	0.0036	2.85167e-21	0.3021	0.0146	0.0098	0.1394	0.3325	0.0219	0.0124	0.07722	0.3321
rs16942887	16	67928042	A	G	0.0831	0.0051	8.28133e-54	0.1332	0.0315	0.0147	0.0322099	0.1152	-0.003	0.0185	0.8712	0.1148
rs16965220	16	57065121	A	C	0.0219	0.0037	7.90897e-09	0.2982	-0.0185	0.01	0.0640605	0.3147	0.0136	0.0125	0.2793	0.3152
rs17145738	7	72982874	T	C	0.0408	0.0053	4.95222e-13	0.1174	-0.0094	0.0141	0.5044	0.1232	-0.0029	0.0177	0.8704	0.1232
rs17173637	7	150529449	C	T	-0.0363	0.0057	1.89898e-08	0.09763	-0.0551	0.0167	0.000950889	0.0845	-0.0031	0.0209	0.8834	0.085
rs181360	22	21928916	G	T	-0.0376	0.0042	9.23847e-18	0.1992	-0.0061	0.0118	0.6028	0.1905	0.0072	0.0148	0.625	0.1907
rs1866956	8	19748921	T	C	0.0217	0.0037	7.96398e-10	0.6755	0.0026	0.01	0.7978	0.6843	0.0096	0.0125	0.442	0.6845
rs1877031	17	37814080	A	G	0.0336	0.0036	1.20393e-19	0.6755	-0.0039	0.0098	0.692201	0.667	-0.0113	0.0123	0.3585	0.6668
rs1883025	9	107664301	T	C	-0.0698	0.0041	1.49589e-65	0.2427	0.0149	0.0107	0.161	0.2544	-0.0021	0.0134	0.8742	0.2543
rs1936800	6	127436064	T	C	-0.02	0.0034	3.05499e-10	0.4723	0.0266	0.0093	0.00426	0.527	-0.0011	0.0117	0.9226	0.5264
rs1980493	6	32363215	C	T	-0.0318	0.0048	3.764e-10	0.1227	0.0392	0.0123	0.00148201	0.1707	0.0066	0.0155	0.6725	0.1702
rs2013208	3	50129399	T	C	0.0254	0.0036	8.91661e-12	0.5053	-0.0353	0.0093	0.0001426	0.4755	-0.0218	0.0117	0.0614795	0.476
rs205262	6	34563164	G	A	-0.0283	0.0039	3.87793e-13	0.2665	0.0537	0.0105	2.88403e-07	0.2684	0.018	0.0132	0.1712	0.2677
rs2066714	9	107586753	C	T	0.0453	0.0071	7.25805e-10	0.1201	-0.0137	0.0139	0.3257	0.1273	-0.0043	0.0174	0.8049	0.1273
rs2075650	19	45395619	G	A	-0.0554	0.0051	9.71628e-26	0.1266	-0.0241	0.0132	0.0667298	0.1459	-0.0364	0.0165	0.0273697	0.1461
rs2241210	12	109950144	G	A	0.0332	0.0035	2.48886e-20	0.5528	0.0181	0.0093	0.0515003	0.5229	0.005	0.0117	0.670101	0.5226
rs2241770	16	56866196	C	T	-0.0989	0.0057	6.78422e-60	0.1029	0.0018	0.0157	0.908	0.0965	0.023	0.0197	0.2447	0.0966
rs2250802	10	113921354	A	G	-0.034	0.0038	2.02209e-17	0.6807	-0.0113	0.0104	0.2768	0.7258	0.0005	0.0131	0.9708	0.7262
rs2278236	19	8431581	A	G	0.0331	0.0035	3.18493e-18	0.5435	0.0151	0.0093	0.1036	0.516	-0.0103	0.0117	0.3752	0.5153
rs2290547	3	47061183	A	G	-0.0297	0.0046	3.69003e-09	0.2111	0.016	0.0122	0.1873	0.1754	-0.0203	0.0153	0.1845	0.1749
rs2293889	8	116599199	G	T	0.0312	0.0035	4.27071e-17	0.5871	-0.0229	0.0094	0.0144401	0.5669	-0.0149	0.0118	0.2071	0.5671
rs2454722	12	123171218	G	A	0.0351	0.0044	3.30826e-14	0.1451	0.0217	0.012	0.0710003	0.1819	-0.0206	0.0151	0.1746	0.1814
rs2602836	4	100014805	G	A	-0.0192	0.0034	4.96398e-08	0.5726	0.0033	0.0094	0.726999	0.5795	0.0125	0.0118	0.2883	0.5791
rs2606736	3	11400249	T	C	-0.0246	0.0043	4.79899e-08	0.6055	0.0053	0.0096	0.579101	0.6296	0.0094	0.0121	0.4386	0.6294
rs2642438	1	220970028	G	A	0.0303	0.0039	7.78037e-14	0.7454	-0.0105	0.0101	0.3	0.703	0.0071	0.0127	0.5754	0.703
rs2925979	16	81534790	C	T	0.0351	0.0037	1.32099e-19	0.7045	0.0028	0.0101	0.783201	0.6994	-0.0157	0.0127	0.2179	0.6993
rs3741414	12	57844049	T	C	0.0296	0.004	6.09537e-14	0.1913	0.0079	0.0108	0.4675	0.2425	-0.02	0.0136	0.1401	0.2425
rs3822072	4	89741269	A	G	-0.0251	0.0034	4.05789e-12	0.4881	-0.025	0.0093	0.00736292	0.4497	-0.0085	0.0117	0.4663	0.4504
rs3847502	11	47333685	A	C	0.048	0.0036	3.30598e-38	0.314	0.0182	0.0099	0.0664202	0.3229	0.0279	0.0124	0.02509	0.3233
rs3861397	6	139828916	G	A	-0.024	0.0036	8.4004e-11	0.3417	-0.0086	0.0098	0.3838	0.335	-0.0113	0.0123	0.361	0.3353
rs4142995	7	17919258	T	G	-0.0263	0.0037	9.36483e-12	0.3839	-0.0041	0.0095	0.6693	0.3969	-0.0065	0.0119	0.5868	0.3968
rs4148005	17	66882466	G	T	-0.0283	0.0036	5.74249e-14	0.2995	-0.0165	0.01	0.098951	0.3164	0.005	0.0125	0.6925	0.317
rs4240624	8	9184231	A	G	0.0818	0.0058	1.32312e-45	0.9248	-0.0011	0.0161	0.9464	0.9084	-0.0551	0.0202	0.006291	0.9082
rs424346	15	59010962	T	C	0.0679	0.0113	4.84005e-08	0.04881	-0.0073	0.0276	0.7931	0.029	-0.0545	0.0348	0.1172	0.029
rs4379922	12	125351116	C	T	0.0247	0.0036	9.55873e-12	0.3496	-0.0049	0.0096	0.6097	0.3751	0.0065	0.012	0.5914	0.3754
rs4465830	20	44585420	G	A	-0.0597	0.0044	5.17488e-40	0.2018	0.0023	0.0119	0.8443	0.1872	0.0084	0.0149	0.5716	0.1873
rs4650994	1	178515312	A	G	-0.021	0.0034	6.69607e-09	0.4828	-0.0038	0.0093	0.683901	0.5332	-0.0166	0.0116	0.153	0.533
rs4660293	1	40028180	G	A	-0.0353	0.004	2.86286e-18	0.2361	0.0338	0.0109	0.00197102	0.2352	0.0146	0.0137	0.2888	0.2348
rs4846914	1	230295691	A	G	0.0479	0.0034	3.51318e-41	0.5844	-0.0164	0.0095	0.0836893	0.6069	0.0105	0.0119	0.377	0.6076
rs4917014	7	50305863	G	T	0.0222	0.0036	1.02601e-08	0.3404	0.0046	0.01	0.6463	0.3192	0.0078	0.0125	0.533301	0.3192
rs492571	15	44211273	C	T	-0.0663	0.009	1.26503e-12	0.04222	0.009	0.0232	0.6983	0.0417	-0.0344	0.0293	0.2394	0.0414
rs4939883	18	47167214	C	T	0.0799	0.0045	1.79597e-66	0.8193	-0.0209	0.0121	0.0847598	0.8202	0.0057	0.0152	0.7094	0.8204
rs4969178	17	76388202	G	A	0.0263	0.0035	1.53215e-12	0.6266	-0.0028	0.0096	0.7689	0.6098	-0.0081	0.0121	0.5032	0.6097
rs4983559	14	105277209	A	G	-0.0197	0.0036	9.56511e-09	0.6227	0.0186	0.0095	0.0514399	0.614	0.0147	0.012	0.2199	0.6137
rs499974	11	75455021	A	C	-0.0263	0.0044	1.12001e-08	0.1755	0.0308	0.0127	0.0156801	0.1567	-0.001	0.016	0.9491	0.1569
rs6031587	20	43038249	T	C	-0.0488	0.0074	1.91902e-09	0.0686	-0.0245	0.0183	0.1806	0.0723	-0.0189	0.0229	0.4077	0.0726
rs633695	15	58725839	G	A	0.0885	0.0054	7.81988e-58	0.285	0.0084	0.0102	0.4097	0.2925	-0.0108	0.0129	0.402	0.2921
rs6450176	5	53298025	A	G	-0.0254	0.0039	6.87496e-10	0.2784	0.0214	0.0107	0.0454496	0.2531	0.016	0.0134	0.2313	0.2532
rs6567160	18	57829135	C	T	-0.0257	0.0041	2.91803e-09	0.2309	0.0313	0.011	0.00437804	0.233	0.0493	0.0138	0.000336001	0.2338
rs676210	2	21231524	A	G	0.066	0.004	2.34477e-54	0.2309	-0.0015	0.0115	0.8952	0.2046	-0.0083	0.0144	0.5622	0.2048
rs6805251	3	119560606	C	T	-0.02	0.0035	1.33199e-08	0.6187	0.0131	0.0095	0.1702	0.6185	0.0008	0.012	0.9471	0.6185
rs686030	9	15304782	A	C	0.055	0.0049	4.2924e-27	0.8588	-0.0096	0.0133	0.4722	0.8588	0.0063	0.0167	0.7071	0.8591
rs687339	3	135932359	T	C	-0.0316	0.0042	7.10722e-13	0.7665	0.0368	0.0111	0.000885992	0.7726	0.0086	0.0139	0.5347	0.7725
rs702485	7	6449272	G	A	0.0243	0.0034	6.4506e-12	0.4499	0.0079	0.0093	0.3976	0.4548	-0.002	0.0117	0.8627	0.4545
rs7306660	12	125327384	A	G	-0.0345	0.0036	3.34118e-19	0.3694	0.0175	0.0097	0.0705797	0.3557	0.0049	0.0122	0.6849	0.3555
rs731839	19	33899065	A	G	0.022	0.0037	3.44096e-09	0.6583	0.0133	0.0098	0.1777	0.6656	0.0101	0.0124	0.412	0.6656
rs737337	19	11347493	C	T	-0.0565	0.0061	4.56352e-17	0.0686	-0.0001	0.0175	0.9954	0.0761	-0.0221	0.022	0.316	0.0757
rs7607980	2	165551201	C	T	0.0447	0.0052	1.80717e-15	0.1491	-0.0002	0.0143	0.989	0.1203	-0.0247	0.018	0.1698	0.1202
rs838876	12	125259888	G	A	-0.0493	0.0039	7.32487e-33	0.6741	-0.0039	0.0101	0.6955	0.6834	0.006	0.0126	0.6338	0.6837
rs9457931	6	160929904	G	A	-0.0552	0.0073	7.29625e-13	0.0686	0.0112	0.0198	0.5713	0.0586	0.0146	0.0248	0.5566	0.0588
rs970548	10	46013277	C	A	0.0258	0.0039	1.706e-10	0.277	0.0084	0.0107	0.4323	0.2475	-0.0028	0.0135	0.8382	0.2472
rs998584	6	43757896	A	C	-0.026	0.0038	2.26882e-11	0.5145	-0.0374	0.0093	5.84898e-05	0.482	-0.0208	0.0117	0.0752004	0.4828
rs9989419	16	56985139	G	A	0.1473	0.0036	1e-200	0.595	0.024	0.0095	0.0114599	0.6057	0.0202	0.0119	0.0894808	0.6051

## Sheet: Table S3. TG IV
SNP	chr	pos	effect_allele.exposure	other_allele.exposure	beta.exposure	se.exposure	pval.exposure	eaf.exposure	beta.KOA	se.KOA	pval.KOA	eaf.KOA	beta.HOA	se.HOA	pval.HOA	eaf.HOA
rs10401969	19	19407718	C	T	-0.121	0.0065	9.70287e-70	0.07124	-0.0193	0.0175	0.2689	0.0766	0.0064	0.0219	0.7696	0.0767
rs10440120	3	12486964	A	C	-0.0306	0.0044	5.34318e-11	0.1675	0.0035	0.0127	0.781801	0.1609	0.0018	0.0159	0.9106	0.1611
rs10501321	11	47294626	C	T	-0.0216	0.0035	1.41198e-08	0.314	0.0182	0.0099	0.0669006	0.3229	0.0284	0.0124	0.0223702	0.3233
rs10761762	10	65184717	C	T	-0.027	0.0033	1.06096e-17	0.467	0.0039	0.0093	0.6773	0.4722	0.0304	0.0117	0.009234	0.4727
rs11057408	12	124464836	T	G	-0.0258	0.0035	2.0488e-12	0.3628	0.0097	0.0098	0.326	0.3336	0.0038	0.0124	0.7604	0.3327
rs11613352	12	57792580	T	C	-0.028	0.0039	9.39723e-14	0.1913	0.0063	0.0108	0.5622	0.2415	-0.0198	0.0136	0.1445	0.2415
rs11974409	7	72989390	G	A	-0.0899	0.0042	1.35988e-100	0.1939	-0.0086	0.0117	0.4622	0.197	-0.0184	0.0147	0.2092	0.1969
rs12280753	11	116613660	T	C	0.1931	0.0064	1.21899e-179	0.06728	-0.029	0.0178	0.1038	0.073	-0.0056	0.0224	0.8014	0.0733
rs1260326	2	27730940	C	T	-0.1148	0.0034	1e-200	0.5871	0.0245	0.0095	0.00981206	0.6061	0.0323	0.0119	0.00667099	0.6056
rs12676857	8	18266572	C	T	0.0332	0.0046	7.29122e-12	0.1544	0.0308	0.0131	0.0190401	0.1452	0.0024	0.0165	0.8834	0.1447
rs12678919	8	19844222	G	A	-0.1702	0.0056	1.8197e-199	0.1214	0.0237	0.0156	0.1278	0.098	0.0157	0.0196	0.4243	0.0979
rs12748152	1	27138393	T	C	0.0372	0.0059	1.09999e-09	0.07124	-0.0473	0.017	0.00549705	0.0811	-0.0248	0.0214	0.2459	0.0814
rs1321257	1	230305312	A	G	-0.0402	0.0034	5.98549e-31	0.5937	-0.0176	0.0095	0.0646994	0.6144	0.0068	0.012	0.57	0.6152
rs13389219	2	165528876	T	C	-0.0271	0.0034	2.59777e-15	0.409	-0.0041	0.0095	0.667	0.3937	-0.0244	0.0119	0.0407596	0.3932
rs16948098	15	44219607	A	G	0.08	0.0089	4.83838e-17	0.0409	0.0047	0.0235	0.8417	0.0407	-0.0383	0.0296	0.1954	0.0405
rs174535	11	61551356	C	T	0.047	0.0034	1.73301e-41	0.3628	-0.0086	0.0097	0.3765	0.3508	0.0095	0.0122	0.4359	0.351
rs17513135	1	40035686	T	C	0.022	0.0039	1.63301e-08	0.2322	0.0333	0.011	0.00254203	0.2283	0.0137	0.0139	0.3242	0.2279
rs1832007	10	5254847	G	A	-0.0327	0.0047	1.71791e-12	0.1319	0.043	0.0128	0.000806009	0.1543	0.0099	0.0161	0.537901	0.154
rs2043085	15	58680954	C	T	-0.0327	0.0034	7.80908e-20	0.6319	0.0109	0.0095	0.2524	0.6123	-0.0102	0.0119	0.3916	0.6119
rs2068888	10	94839642	A	G	-0.0241	0.0034	1.6819e-11	0.4908	-0.005	0.0093	0.5948	0.4497	0.0043	0.0117	0.7124	0.4502
rs2239520	6	31088922	A	G	-0.0236	0.0037	4.144e-10	0.3734	0.0082	0.0094	0.3823	0.4257	0.0017	0.0118	0.8863	0.4259
rs2247056	6	31265490	C	T	0.0378	0.0039	3.861e-21	0.7823	-0.0274	0.0102	0.00702102	0.6999	-0.0216	0.0127	0.0899394	0.7003
rs2250802	10	113921354	A	G	0.023	0.0037	1.21001e-10	0.6807	-0.0113	0.0104	0.2768	0.7258	0.0005	0.0131	0.9708	0.7262
rs247616	16	56989590	T	C	-0.0393	0.0037	1.12305e-25	0.2929	0.0058	0.0099	0.56	0.3255	0.0052	0.0124	0.6788	0.3256
rs2665357	6	160848167	C	A	0.0212	0.0033	8.32703e-10	0.5092	-0.0052	0.0093	0.5775	0.5168	-0.0109	0.0117	0.3511	0.5167
rs287621	7	130435181	C	T	-0.0222	0.0037	7.67096e-09	0.7296	0.0168	0.0103	0.1034	0.7211	0.0075	0.013	0.5654	0.7212
rs2954022	8	126482621	A	C	-0.078	0.0033	2.22844e-113	0.4697	-0.0029	0.0093	0.752101	0.4664	-0.0134	0.0117	0.2526	0.4664
rs2972146	2	227100698	T	G	0.0281	0.0034	2.97372e-15	0.6227	0.0052	0.0097	0.5913	0.6468	0.0012	0.0122	0.9207	0.6472
rs3198697	16	15129940	T	C	-0.0198	0.0034	2.20699e-08	0.3826	0.002	0.0094	0.8282	0.4088	-0.0191	0.0118	0.1076	0.4085
rs3760627	19	45457180	C	T	0.0189	0.0034	5.29298e-09	0.4683	0.0042	0.0093	0.654201	0.4526	0.004	0.0117	0.7338	0.4525
rs3761445	22	38595411	A	G	0.0232	0.0034	8.06121e-12	0.6148	-0.0125	0.0095	0.1854	0.5993	-0.0114	0.0119	0.3394	0.5992
rs38855	7	116358044	G	A	-0.0187	0.0033	2.10902e-08	0.4736	-0.0028	0.0093	0.7655	0.4709	-0.0083	0.0117	0.48	0.4706
rs439401	19	45414451	C	T	0.0659	0.0038	1.42298e-66	0.6201	0.0069	0.0097	0.4775	0.6387	0.0012	0.0121	0.9221	0.6387
rs442177	4	88030261	T	G	0.0309	0.0033	1.31613e-18	0.5528	-0.0072	0.0094	0.4424	0.5927	-0.0096	0.0119	0.418	0.5927
rs4587594	1	63133930	A	G	-0.0694	0.0035	3.50268e-82	0.31	0.0107	0.0097	0.2683	0.3527	0.0172	0.0122	0.1575	0.3524
rs4719841	7	25997536	G	A	0.0232	0.0034	8.86339e-11	0.3826	-0.0045	0.0094	0.636601	0.4056	-0.0127	0.0119	0.2821	0.4054
rs4738684	8	59393273	G	A	-0.0205	0.0035	8.81901e-09	0.6478	0.0021	0.0098	0.8315	0.6652	-0.0091	0.0123	0.4593	0.6649
rs4810479	20	44545048	T	C	-0.0474	0.0038	2.06681e-34	0.7124	-0.0056	0.0107	0.6006	0.7509	-0.0078	0.0134	0.5597	0.7509
rs588136	15	58730498	T	C	-0.0495	0.0041	3.36512e-30	0.7942	-0.0141	0.0113	0.2122	0.7859	0.0098	0.0143	0.4921	0.7859
rs6029143	20	39118662	T	C	-0.0388	0.0071	4.93299e-08	0.05805	0.0164	0.0169	0.3318	0.082	0.0376	0.0213	0.0778592	0.0818
rs634869	6	139831757	C	T	-0.0272	0.0033	1.77582e-14	0.562	0.005	0.0094	0.5978	0.5905	0.0067	0.0118	0.5734	0.5904
rs645040	3	135926622	T	G	0.0293	0.004	1.83021e-12	0.7691	0.038	0.0111	0.000616496	0.7741	0.0107	0.0139	0.4431	0.774
rs676210	2	21231524	A	G	-0.0733	0.0039	3.28398e-71	0.2309	-0.0015	0.0115	0.8952	0.2046	-0.0083	0.0144	0.5622	0.2048
rs6831256	4	3473139	G	A	0.0258	0.0035	1.60214e-12	0.409	-0.0144	0.0094	0.1253	0.4214	-0.0062	0.0118	0.5966	0.4216
rs6882076	5	156390297	C	T	0.0286	0.0035	1.51286e-15	0.6662	-0.0144	0.0096	0.1361	0.6354	-0.0173	0.0121	0.1532	0.6353
rs6995541	8	10671260	G	A	0.0265	0.0037	1.34307e-12	0.3219	-0.0071	0.0103	0.4881	0.2884	-0.0124	0.0129	0.3356	0.2884
rs719726	6	127414801	T	C	0.0199	0.0035	2.48599e-08	0.529	0.0307	0.0095	0.00117301	0.5738	0.0077	0.0119	0.5146	0.5734
rs7248104	19	7224431	A	G	-0.0222	0.0034	5.04499e-10	0.4169	0.0092	0.0094	0.3312	0.4147	-0.0188	0.0118	0.1114	0.4142
rs731839	19	33899065	A	G	-0.0224	0.0036	2.651e-09	0.6583	0.0133	0.0098	0.1777	0.6656	0.0101	0.0124	0.412	0.6656
rs7350481	11	116586283	C	T	-0.2254	0.0066	1e-200	0.90237	-0.0202	0.0196	0.303	0.9402	0.0438	0.0247	0.0769006	0.9406
rs749671	16	31088347	A	G	-0.0211	0.0034	6.10604e-10	0.3945	-0.0198	0.0096	0.0399899	0.3713	0.0101	0.0121	0.4028	0.3719
rs8077889	17	41878166	C	A	0.0252	0.0042	9.87893e-09	0.2441	0.003	0.0113	0.787601	0.2143	-0.0116	0.0142	0.4151	0.2142
rs948690	11	116529468	C	T	-0.0306	0.0052	6.56599e-09	0.3047	-0.0015	0.0098	0.8744	0.3407	0.0175	0.0123	0.1557	0.3407
rs9686661	5	55861786	T	C	0.0379	0.0044	2.54097e-16	0.1768	0.0009	0.0116	0.9394	0.2001	0.0177	0.0145	0.2241	0.2004
rs998584	6	43757896	A	C	0.0293	0.0037	3.42373e-15	0.5145	-0.0374	0.0093	5.84898e-05	0.482	-0.0208	0.0117	0.0752004	0.4828

## Sheet: Table S4. Multivariate MR IV
SNP	effect_allele	other_allele	chr	pos	beta.LDL	se.LDL	pval.LDL	beta.HDL	se.HDL	pval.HDL	beta.TG	se.TG	pval.TG	beta.BMI	se.BMI	pval.BMI	beta.KOA	se.KOA	pval.KOA	beta.HOA	se.HOA	pval.HOA
rs10009336	T	C	4	44480783	-0.0119	0.0049	0.0112199	0.002	0.0046	0.6035	-0.0041	0.0045	0.4149	-0.014	0.0022	2.19999e-10	-0.0036	0.0127	0.774701	-0.013	0.0159	0.4119
rs10132280	A	C	14	25928179	0.0032	0.004	0.4782	0.0086	0.0037	0.0384999	-0.0041	0.0036	0.329	-0.0223	0.0018	5.60015e-35	-0.0272	0.0102	0.00753998	-0.0177	0.0127	0.1655
rs10169594	C	T	2	41637688	0.0143	0.0056	0.02536	-0.0035	0.0051	0.5021	0.0054	0.005	0.690699	0.0121	0.0018	1.99986e-11	0.0142	0.0097	0.1404	0.0242	0.0121	0.0458501
rs10182181	G	A	2	25150296	0.0092	0.0037	0.0486497	-0.0052	0.0034	0.1176	0.0048	0.0033	0.2247	0.0325	0.0016	6.70039e-90	-0.0221	0.0093	0.0173201	0.0163	0.0117	0.1624
rs10192119	G	T	2	164581241	-0.0027	0.0048	0.6585	-0.0037	0.0045	0.533499	0.0009	0.0044	0.8329	0.0166	0.0022	2.99985e-14	0.013	0.0127	0.3096	-0.0118	0.016	0.4606
rs10197031	C	T	2	105454590	0.0036	0.0058	0.8912	-0.0082	0.0053	0.0705895	-0.0014	0.0051	0.629001	0.0166	0.0019	1.9002e-18	0.0045	0.0103	0.662101	0.0012	0.0129	0.9285
rs10247983	A	G	7	114590228	0.0015	0.0099	0.6857	-0.0035	0.009	0.7177	0.0032	0.0089	0.6944	0.0201	0.0033	1.7e-09	-0.0062	0.0176	0.723401	0.0043	0.0221	0.8474
rs10248136	T	C	7	39077397	-0.0033	0.0052	0.6202	0.0019	0.0048	0.392	-0.0109	0.0047	0.0554102	-0.0097	0.0017	2e-08	-0.0005	0.0093	0.9576	0.0085	0.0117	0.4659
rs10269783	A	G	7	49616203	0.0014	0.0037	0.699	-0.0092	0.0035	0.0235201	0.0088	0.0034	0.0308297	0.0133	0.0017	1.39991e-15	0.0116	0.0095	0.2227	-0.0002	0.012	0.9869
rs103294	T	C	19	54797848	0.0073	0.0047	0.1225	0.0523	0.0044	3.99485e-30	-0.0021	0.0042	0.752101	0.0018	0.002	0.38	0.0083	0.0111	0.4555	0.0044	0.014	0.7523
rs10468017	T	C	15	58678512	0.002	0.0042	0.746799	0.1179	0.0038	1.2106e-188	0.0379	0.0039	7.55962e-21	-0.0017	0.0018	0.35	-0.0073	0.0102	0.4724	0.0151	0.0127	0.2366
rs10478110	C	A	5	112445734	-0.0101	0.0054	0.1089	-0.0036	0.0049	0.594101	0.0099	0.0048	0.0696001	0.01	0.0017	9.59997e-09	0.0102	0.0094	0.2794	-0.0006	0.0118	0.9561
rs10490626	A	G	2	118835841	-0.0508	0.0069	1.69707e-12	0.0081	0.0064	0.05339	0.0085	0.0062	0.41	0.0081	0.003	0.00649995	0.0078	0.0167	0.6393	-0.009	0.021	0.668599
rs10510419	T	G	3	12426936	0.003	0.0055	0.5277	0.0058	0.0051	0.331	0.0002	0.0049	0.8479	-0.0177	0.0023	2.19989e-14	-0.0038	0.0131	0.771299	-0.0036	0.0165	0.8292
rs10518694	A	C	15	53072673	0.0021	0.0076	0.9909	-0.0074	0.0069	0.3344	0.0025	0.0068	0.48	0.0146	0.0025	3.29997e-09	0.0157	0.0132	0.2345	-0.0018	0.0166	0.9123
rs1064213	A	G	2	198950240	-0.0011	0.0052	0.603	0.0009	0.0048	0.9347	-0.0025	0.0046	0.660999	0.012	0.0017	2.39994e-12	0.028	0.0093	0.00257798	0.0036	0.0117	0.760901
rs10733051	G	A	1	167280354	-0.0076	0.0036	0.0359998	0.0095	0.0034	0.0132902	-0.0031	0.0033	0.6785	-0.0097	0.0016	2.90001e-09	-0.0099	0.0093	0.2859	0.0028	0.0117	0.8091
rs10742752	C	T	11	45438374	0.0021	0.0037	0.6248	0.0002	0.0035	0.9475	0.0038	0.0034	0.2558	0.0124	0.0017	1.10002e-13	-0.0008	0.0095	0.9337	-0.0331	0.0119	0.00559204
rs10747488	A	C	1	98299475	-0.0014	0.0062	0.8821	0.0069	0.0057	0.255	-0.0066	0.0055	0.3063	-0.0123	0.002	1.2e-09	-0.021	0.011	0.0564196	-0.0208	0.0138	0.1328
rs1075901	C	T	17	15943910	0.0011	0.0037	0.8733	-0.0014	0.0034	0.6826	-0.0043	0.0033	0.2762	0.0121	0.0016	1.20005e-13	0.0165	0.0094	0.0784802	0.0145	0.0117	0.2171
rs10761762	C	T	10	65184717	0.0103	0.0036	0.00492901	0.0191	0.0034	1.16399e-08	-0.027	0.0033	1.06096e-17	-0.0105	0.0016	9.49948e-11	0.0039	0.0093	0.6773	0.0304	0.0117	0.009234
rs10768994	C	T	11	43936945	-0.0129	0.0037	0.002072	0.0063	0.0034	0.0903899	-0.0047	0.0033	0.2257	-0.0114	0.0017	6.4003e-12	0.0161	0.0094	0.0863794	-0.0142	0.0118	0.2272
rs10795422	G	A	10	16759312	-0.0058	0.0057	0.1761	-0.0116	0.0052	0.0603601	0.0068	0.0052	0.1465	0.0139	0.0019	9.30037e-14	0.0013	0.01	0.8928	-0.0109	0.0126	0.3879
rs10832778	G	C	11	17394073	-0.0093	0.0038	0.0403999	-0.0045	0.0036	0.2355	0.0039	0.0035	0.3693	0.0125	0.0017	1.29987e-13	0.0211	0.0096	0.0273899	0.0225	0.012	0.0611702
rs10867256	T	C	9	81367391	-0.0011	0.0052	0.8469	0.0101	0.0048	0.1088	-0.014	0.0047	0.00277498	-0.0118	0.0017	8.69961e-12	-0.0149	0.0093	0.1118	0.022	0.0117	0.0613098
rs10878946	T	C	12	69642315	-0.001	0.0057	0.9674	0.0068	0.0052	0.2608	-0.0009	0.0051	0.4499	-0.0141	0.0019	3.59998e-13	-0.0353	0.0104	0.0006944	-0.0434	0.0131	0.000888792
rs10893499	A	G	11	126241979	0.0521	0.0053	3.861e-21	-0.0153	0.0049	0.00588207	0.0196	0.0048	0.000223702	-0.0053	0.0024	0.0299999	0.0074	0.0137	0.5892	0.0188	0.0171	0.2719
rs10903129	G	A	1	25768937	0.0328	0.0037	3.0297e-17	0.0009	0.0034	0.8594	0.008	0.0033	0.00587598	-0.002	0.0016	0.21	-0.0181	0.0093	0.0516999	-0.0019	0.0117	0.8687
rs10920678	G	A	1	190239907	-0.0011	0.0037	0.8819	0.004	0.0034	0.2165	-0.0035	0.0034	0.4255	-0.0155	0.0016	1.50003e-21	-0.0027	0.0094	0.774701	-0.0162	0.0117	0.1673
rs10938397	G	A	4	45182527	0.0079	0.0038	0.0492595	-0.0083	0.0036	0.0227997	0.0081	0.0035	0.009822	0.0324	0.0016	3.40017e-86	0.0137	0.0094	0.1438	0.0063	0.0118	0.5945
rs10942267	G	A	5	80841914	0.0038	0.0057	0.5615	0.0057	0.0052	0.2329	-0.0022	0.0051	0.5183	-0.0156	0.0019	3.90032e-17	0.0061	0.01	0.5387	0.0012	0.0125	0.9247
rs10953740	G	A	7	113460282	-0.0078	0.0053	0.1494	0.0022	0.0048	0.9859	-0.0031	0.0047	0.7897	-0.0153	0.0017	1e-18	-0.0131	0.0093	0.1613	0.0194	0.0117	0.0970108
rs10968114	C	A	9	27800007	-0.0024	0.0052	0.490999	0.0011	0.0048	0.8555	-0.0028	0.0047	0.9479	-0.0113	0.0017	6.09958e-11	0.0024	0.0093	0.7999	-0.0075	0.0117	0.5214
rs10971709	T	C	9	33804813	-0.0062	0.0064	0.54	0.0026	0.0059	0.6758	-0.0057	0.0058	0.2099	0.0132	0.0021	6.19998e-10	0.0425	0.0114	0.000192801	0.0339	0.0143	0.0179602
rs11030618	T	C	11	29243293	-0.0062	0.0053	0.1165	-0.0004	0.0049	0.6988	0	0.0048	0.7974	0.011	0.0017	2.39999e-10	0.0287	0.0094	0.00217801	0.0048	0.0118	0.680299
rs11066188	A	G	12	112610714	-0.0258	0.0038	7.9873e-11	-0.0209	0.0035	1.20199e-08	0.0066	0.0035	0.2403	-0.012	0.0017	8.10028e-13	-0.0027	0.0094	0.7712	0.0255	0.0119	0.0313199
rs11084553	G	A	19	31019780	-0.0022	0.0074	0.5285	0.0033	0.0067	0.9695	-0.0017	0.0066	0.701501	-0.021	0.0024	1.80011e-18	-0.0508	0.0128	7.15105e-05	-0.0103	0.0161	0.5196
rs11105839	A	T	12	91237920	0.0076	0.0038	0.0454695	0.0066	0.0036	0.0622902	-0.0006	0.0035	0.9718	-0.0109	0.0017	1.09999e-10	-0.0137	0.0097	0.1546	0.0046	0.0121	0.7039
rs11115176	C	T	12	82465797	-0.004	0.0044	0.4286	0.0003	0.0041	0.7546	-0.0017	0.004	0.9057	-0.0121	0.0019	2e-10	0.0009	0.0109	0.9321	0.0215	0.0137	0.1165
rs11118308	G	A	1	219633869	0.0119	0.0037	0.00167101	-0.0142	0.0034	0.0005668	0.015	0.0034	5.724e-05	-0.0101	0.0016	4.79999e-10	-0.027	0.0093	0.00377199	-0.038	0.0117	0.001167
rs1112613	A	G	13	53651850	-0.0057	0.0069	0.4073	0.0078	0.0063	0.4528	-0.008	0.0061	0.0324004	-0.0133	0.0023	3.40001e-09	-0.0153	0.012	0.2045	-0.031	0.0151	0.0400101
rs11150911	C	A	18	73498528	-0.0046	0.0041	0.3027	0.0083	0.0038	0.0349301	-0.0021	0.0037	0.5818	-0.0133	0.0018	4.70002e-13	-0.0123	0.0104	0.2358	-0.0021	0.0131	0.8726
rs11165643	T	C	1	96924097	0.0021	0.0037	0.5865	-0.004	0.0034	0.2463	-0.0016	0.0034	0.717799	0.0206	0.0017	1.39991e-35	0.0075	0.0094	0.4294	0.0045	0.0119	0.7027
rs11170468	C	A	12	39430048	0.0002	0.0043	0.8971	0.0047	0.004	0.4551	-0.0041	0.0039	0.1818	-0.0123	0.0019	1.89998e-10	-0.022	0.011	0.0447899	-0.0027	0.0137	0.8447
rs11173522	A	C	12	60953472	0.0028	0.0065	0.6707	0.0107	0.006	0.1345	-0.0002	0.0058	0.8944	0.0128	0.0021	1.09999e-09	0.0216	0.0113	0.0564495	-0.0088	0.0142	0.5366
rs11185111	A	G	1	107962328	0.0039	0.0057	0.5189	0.0042	0.0053	0.3938	0.004	0.0051	0.740901	-0.0129	0.0019	7.70016e-12	-0.0053	0.0102	0.605701	-0.0069	0.0129	0.5928
rs11251352	G	A	10	2585792	0.0072	0.0056	0.2087	-0.0026	0.0052	0.9664	0.0018	0.005	0.6248	0.0109	0.0018	7.00003e-10	0.0132	0.0095	0.1633	0.0097	0.0119	0.4135
rs11496125	T	C	7	103417557	-0.0036	0.0053	0.544999	-0.0044	0.0049	0.3794	0.0075	0.0048	0.25	0.0169	0.0017	2.99985e-22	0.0112	0.0094	0.2364	0.0075	0.0118	0.5292
rs11505821	T	A	7	76818677	0.0059	0.0091	0.8415	-0.0047	0.0086	0.6834	0.0105	0.0084	0.2479	0.0311	0.0035	2.70023e-19	0.0261	0.0189	0.1684	0.05	0.0237	0.0346497
rs11538	G	A	22	18220831	-0.0086	0.007	0.1055	-0.0034	0.0064	0.9462	0.0081	0.0062	0.2718	0.0135	0.0023	3.29997e-09	0.0105	0.0123	0.3894	0.0307	0.0154	0.0458596
rs1158805	A	C	18	40736590	0.0012	0.0054	0.9746	0.0075	0.0049	0.1366	0.002	0.0048	0.643301	-0.0137	0.0018	1.20005e-14	0.0049	0.0096	0.6128	-0.0109	0.012	0.3655
rs11609659	C	T	12	108296260	0.0042	0.0063	0.521601	-0.0007	0.0057	0.7813	-0.0051	0.0056	0.661601	-0.0154	0.002	2.19989e-14	-0.0247	0.0109	0.0228202	0.0058	0.0136	0.6712
rs11611246	T	G	12	939480	-0.0047	0.005	0.3412	-0.0003	0.0046	0.8676	0.0009	0.0046	0.7641	0.024	0.002	5.00035e-32	0.0237	0.0113	0.0360197	0.0231	0.0142	0.104
rs11656076	A	G	17	31464270	-0.0033	0.0062	0.978	0.0058	0.0057	0.118	0.0001	0.0056	0.790801	-0.0142	0.0021	5.60015e-12	0.0012	0.0111	0.9123	0.0095	0.0139	0.497299
rs11713193	A	G	3	49924424	0.0003	0.0052	0.681201	-0.0196	0.0048	9.34007e-05	0.0042	0.0047	0.4433	0.0239	0.0017	2.39994e-44	0.0368	0.0093	7.41703e-05	0.0258	0.0117	0.0268602
rs11738695	A	C	5	108699161	0.0065	0.0052	0.1479	-0.0056	0.0048	0.2733	0.0052	0.0047	0.4294	0.0097	0.0017	2e-08	0.015	0.0094	0.1113	0.0181	0.0118	0.1272
rs11739877	T	C	5	105876806	0.0052	0.0056	0.3565	-0.0075	0.0051	0.166	0.0085	0.005	0.1012	0.0117	0.0018	6.59933e-11	-0.0015	0.0096	0.8725	-0.0199	0.012	0.0968992
rs11765979	C	A	7	130445877	-0.0111	0.0052	0.03264	0.0412	0.0048	3.111e-17	-0.0247	0.0047	2.32001e-07	0.0096	0.0016	5.1e-09	0.0173	0.0093	0.0627899	0.0129	0.0117	0.2703
rs11855853	T	C	15	78012618	-0.0056	0.0062	0.3788	0.0025	0.0056	0.7689	-0.0057	0.0055	0.4176	-0.0145	0.002	2.39994e-13	-0.0088	0.0105	0.3999	0.0028	0.0132	0.8313
rs1187352	C	T	9	87293457	0.0012	0.0055	0.9265	-0.0031	0.005	0.3455	0.0013	0.0049	0.631801	0.0119	0.0018	6.00067e-11	-0.0035	0.0097	0.720701	0.0054	0.0122	0.659699
rs11945861	A	G	4	65700865	-0.0036	0.0062	0.933	-0.0089	0.0057	0.1632	-0.0035	0.0056	0.7072	-0.0148	0.002	5.00035e-13	-0.0157	0.011	0.1522	0.0036	0.0138	0.796
rs11951673	T	C	5	95861012	0.0057	0.0037	0.1698	-0.0023	0.0035	0.4533	-0.0043	0.0034	0.2993	-0.0123	0.0017	1.10002e-13	-0.0012	0.0095	0.8971	-0.0067	0.0119	0.5728
rs11974409	G	A	7	72989390	0.0025	0.0046	0.6401	0.031	0.0043	1.7191e-11	-0.0899	0.0042	1.35988e-100	0.0101	0.0021	1.09999e-06	-0.0086	0.0117	0.4622	-0.0184	0.0147	0.2092
rs12041258	C	T	1	195047936	-0.0019	0.0063	0.7053	0.0087	0.0058	0.0973711	-0.0101	0.0057	0.0275201	-0.0146	0.002	9.49948e-13	-0.0281	0.011	0.01102	-0.0368	0.0139	0.00805694
rs12044597	G	A	1	1708801	0.0031	0.0038	0.3685	-0.0118	0.0035	0.00256602	0.0035	0.0034	0.5461	0.0143	0.0016	1.69981e-18	0.0241	0.0093	0.00944409	0.0146	0.0117	0.2115
rs12049202	T	C	1	77967523	0.0078	0.0065	0.1167	0.0009	0.006	0.687	0.0088	0.0059	0.3293	0.024	0.0022	1e-28	0.0213	0.0116	0.0664599	-0.0167	0.0146	0.2523
rs12098284	T	C	10	76047464	0.0035	0.0081	0.9398	0.0061	0.0074	0.3113	0.0018	0.0073	0.8388	0.0178	0.0026	1.80011e-11	-0.0152	0.0141	0.2798	0.0284	0.0176	0.1061
rs12150665	C	T	17	34914787	-0.0073	0.0037	0.0485702	0.0013	0.0034	0.6441	-0.0093	0.0034	0.000717695	-0.0162	0.0017	1.59993e-22	-0.0086	0.0094	0.3592	-0.0254	0.0118	0.0316898
rs1218822	A	G	13	28011963	0.0029	0.0039	0.3137	0.0006	0.0036	0.9008	0.0052	0.0035	0.0690605	0.0168	0.0017	1.9002e-22	0.0033	0.0098	0.7341	0.0241	0.0123	0.0501395
rs12280753	T	C	11	116613660	0.0612	0.0071	1.44611e-17	-0.0922	0.0066	3.73164e-41	0.1931	0.0064	1.21899e-179	-0.0042	0.0031	0.18	-0.029	0.0178	0.1038	-0.0056	0.0224	0.8014
rs12299814	A	C	12	90216146	0.002	0.0063	0.4623	0.0102	0.0057	0.0396798	-0.001	0.0055	0.9839	-0.0157	0.002	5.19996e-15	0.012	0.0108	0.2686	0.0367	0.0136	0.00677096
rs12334877	A	G	8	67194171	0.0123	0.0069	0.04854	0.0081	0.0064	0.3146	-0.0033	0.0062	0.8667	-0.0144	0.0022	7.70016e-11	-0.0053	0.0118	0.654	-0.0175	0.0148	0.2371
rs12364470	G	T	11	134601012	-0.0005	0.0052	0.672201	0.003	0.0048	0.709601	-0.0009	0.0047	0.9641	0.0178	0.0022	1.10002e-15	0.0129	0.0125	0.3023	-0.0023	0.0156	0.8845
rs12416812	A	G	11	888632	0.001	0.0036	0.734	-0.0016	0.0034	0.5541	-0.0037	0.0033	0.2599	0.0111	0.0016	6.09958e-12	0.0145	0.0093	0.1176	0.0111	0.0116	0.3395
rs1241986	A	G	18	6873954	-0.0016	0.0074	0.7915	0.0092	0.0068	0.1231	0.0031	0.0066	0.9997	-0.0139	0.0024	1.09999e-08	-0.0115	0.013	0.3772	0.0431	0.0164	0.00862998
rs12429545	A	G	13	54102206	-0.0039	0.0056	0.643501	-0.0164	0.0052	0.00389	0.011	0.005	0.0614596	0.0316	0.0025	9.60064e-38	0.0216	0.0139	0.1213	0.0039	0.0175	0.8248
rs12448257	A	G	16	3599655	0.0006	0.0046	0.884	0.0023	0.0043	0.609101	-0.0035	0.0042	0.5489	0.0184	0.002	8.10028e-20	-0.0214	0.0113	0.0595196	-0.0303	0.0142	0.0333603
rs12564992	G	A	1	174478100	-0.0071	0.0058	0.1608	-0.0029	0.0054	0.5334	-0.002	0.0053	0.9083	0.0196	0.0026	5.30029e-14	0.0311	0.0148	0.0362101	0.0279	0.0187	0.1352
rs12593036	G	A	15	81058652	-0.0008	0.0058	0.8778	0.015	0.0053	0.0084349	-0.0104	0.0052	0.1267	-0.0154	0.0019	3.80014e-16	-0.0005	0.0101	0.9583	-0.0124	0.0127	0.3297
rs12602912	T	C	17	65870073	0.015	0.0046	0.000739401	-0.0148	0.0042	0.000114501	0.0241	0.0041	1.29101e-07	0.0176	0.0021	9.8992e-18	0.0305	0.0117	0.00892298	-0.0297	0.0147	0.0441103
rs1260326	C	T	2	27730940	-0.0206	0.0037	1.509e-07	0.0113	0.0035	0.001737	-0.1148	0.0034	1e-200	0.0105	0.0017	3.89996e-10	0.0245	0.0095	0.00981206	0.0323	0.0119	0.00667099
rs12629015	G	A	3	119618053	0.011	0.0068	0.091641	0.0125	0.0063	0.0102499	0.0011	0.0061	0.8111	-0.0135	0.0023	2.1e-09	-0.0114	0.0123	0.3563	-0.0162	0.0155	0.295
rs1266874	G	A	6	51779638	-0.0056	0.0054	0.4614	0.0019	0.0049	0.3891	0.0059	0.0049	0.2915	0.014	0.0018	9.79941e-15	0.025	0.0097	0.01006	0.0132	0.0122	0.279
rs12675063	T	A	8	132879047	-0.0005	0.0062	0.9438	-0.0022	0.0057	0.6107	-0.0035	0.0056	0.740399	0.0156	0.0026	1.29999e-09	0.0138	0.0145	0.3408	0.0148	0.0181	0.4157
rs12678919	G	A	8	19844222	-0.008	0.0061	0.5045	0.1554	0.0057	1.38038e-149	-0.1702	0.0056	1.8197e-199	-0.003	0.0027	0.27	0.0237	0.0156	0.1278	0.0157	0.0196	0.4243
rs1268065	A	G	6	126042783	-0.0077	0.0038	0.0834603	0.0055	0.0036	0.0987097	-0.0107	0.0036	0.00449604	-0.0102	0.0017	1e-09	-0.0039	0.0093	0.6798	-0.0127	0.0117	0.2799
rs12680842	G	A	8	95582606	0.004	0.0039	0.2762	0.0026	0.0036	0.3815	-0.0018	0.0035	0.4307	-0.0133	0.0018	4.40048e-14	-0.0092	0.01	0.3566	0.0013	0.0125	0.9163
rs12718572	T	C	7	50573325	0.0016	0.0053	0.7703	-0.0004	0.0049	0.4978	-0.0051	0.0048	0.2201	-0.0117	0.0018	2.99985e-11	-0.0125	0.0095	0.1859	-0.0282	0.0119	0.0177301
rs12721109	A	G	19	45447221	-0.4462	0.0183	2.99226e-122	0.0494	0.0173	0.00596994	0.0572	0.0161	0.000132999	0.0074	0.0057	0.19	0.0431	0.0294	0.1428	0.0155	0.0369	0.673899
rs12748152	T	C	1	27138393	0.0499	0.0066	3.20922e-12	-0.0506	0.0062	9.73644e-16	0.0372	0.0059	1.09999e-09	-0.0027	0.003	0.36	-0.0473	0.017	0.00549705	-0.0248	0.0214	0.2459
rs12762034	C	T	10	33969931	0.0079	0.0097	0.2104	-0.0069	0.009	0.1301	0.0033	0.0087	0.5362	0.024	0.0032	7.29962e-14	-0.0148	0.0174	0.3932	-0.0036	0.0217	0.8697
rs12779328	T	C	10	12943973	0.0014	0.0059	0.5734	0.0064	0.0054	0.3761	-0.0063	0.0053	0.5095	0.0105	0.0019	4.49997e-08	-0.0015	0.0103	0.8819	-0.0035	0.013	0.785199
rs12888545	G	A	14	88308044	-0.0021	0.0061	0.6611	-0.0083	0.0056	0.2058	0.0009	0.0055	0.8467	0.0136	0.002	9.09913e-12	0.0073	0.0107	0.4964	0.0081	0.0134	0.5454
rs12888955	A	G	14	103256877	0.0018	0.0054	0.4522	0.0102	0.005	0.0791006	-0.0055	0.0049	0.2616	-0.0178	0.0018	1.39991e-22	-0.0327	0.0098	0.000793707	0.007	0.0123	0.5696
rs12914489	A	G	15	74187937	0.0067	0.006	0.3278	0.0001	0.0056	0.9182	0.0023	0.0055	0.3898	0.0165	0.0026	3.79997e-10	0.001	0.015	0.9472	0.0033	0.0188	0.8585
rs12916	C	T	5	74656539	0.0733	0.0038	7.79112e-78	0.0038	0.0035	0.1985	0.0025	0.0034	0.6877	-0.0196	0.0017	2.29985e-32	-0.0216	0.0095	0.0227499	-0.0012	0.0119	0.9221
rs12939549	G	A	17	78611724	0.0013	0.0037	0.552901	0.0028	0.0034	0.2264	-0.0036	0.0034	0.2116	-0.018	0.0016	2.70023e-28	-0.0143	0.0093	0.1247	-0.0244	0.0117	0.0373999
rs1296328	C	A	4	137083193	-0.0044	0.0055	0.6106	-0.0005	0.005	0.8541	0.0005	0.0049	0.8009	-0.0179	0.0018	4.90004e-24	0.0026	0.0094	0.7808	0.0002	0.0118	0.9831
rs13021737	G	A	2	632348	-0.0095	0.0048	0.0280802	-0.0125	0.0045	0.00827409	0.0086	0.0044	0.0274998	0.0574	0.0021	7.49894e-157	0.0229	0.0123	0.0628594	0.0284	0.0155	0.06608
rs13069244	A	G	3	180441172	-0.0038	0.0073	0.4233	-0.001	0.0068	0.9488	-0.0034	0.0065	0.7991	0.0187	0.0032	2.99999e-09	-0.0092	0.0178	0.605399	0.0299	0.0222	0.1783
rs13107325	T	C	4	103188709	-0.0156	0.0083	0.0573997	-0.0708	0.0078	1.06488e-15	0.0309	0.0077	3.98098e-05	0.047	0.0032	1.10002e-47	0.0742	0.0177	2.68602e-05	0.0977	0.0221	9.53103e-06
rs13110266	A	G	4	162129844	-0.0043	0.0037	0.1978	0.0116	0.0034	0.00461201	0.0015	0.0034	0.6883	-0.0117	0.0017	1.9002e-12	-0.0282	0.0094	0.00274303	-0.0075	0.0118	0.5235
rs13174863	G	A	5	139080745	0.0019	0.0052	0.807	-0.001	0.0048	0.453401	0.0059	0.0047	0.537499	0.0192	0.0023	2.90001e-16	0.0291	0.0131	0.0270203	0.0368	0.0166	0.0261601
rs13184896	T	G	5	122734005	0.0063	0.0037	0.1375	0.0091	0.0034	0.0196002	0.0021	0.0034	0.3704	-0.0133	0.0016	3.29989e-16	0.0118	0.0094	0.2068	0.0095	0.0118	0.4194
rs13206249	A	G	6	16175022	-0.0378	0.0062	4.53398e-08	0.0024	0.0057	0.2892	-0.0064	0.0057	0.2879	0.0009	0.0021	0.66	0.0021	0.0114	0.8506	-0.0198	0.0143	0.1645
rs1320903	A	G	3	131758077	-0.0022	0.0056	0.7567	-0.0141	0.0051	0.00742899	0.0147	0.005	0.00931494	0.0216	0.0018	9.20026e-32	0.0354	0.01	0.000383504	0.0216	0.0125	0.0849493
rs1321432	C	A	20	6614691	0.0026	0.0054	0.8336	0.006	0.005	0.3391	-0.0071	0.0049	0.2141	0.0201	0.0018	3.50026e-29	-0.0203	0.0096	0.0351196	-0.0218	0.0121	0.0717299
rs13240600	G	A	7	99064466	-0.0045	0.0076	0.5902	0.0113	0.007	0.1486	-0.0096	0.0069	0.2877	-0.0204	0.0024	3.50026e-17	-0.0134	0.0128	0.2975	0.0061	0.0161	0.7048
rs13250058	T	G	8	112270826	-0.0031	0.0039	0.3738	-0.0038	0.0036	0.3428	-0.0031	0.0035	0.362	0.0112	0.0018	2.90001e-10	0.036	0.01	0.000323303	0.0102	0.0126	0.4187
rs1327259	G	A	6	51177811	-0.0021	0.0054	0.6411	0.0022	0.005	0.976	0.0011	0.0049	0.763199	-0.0155	0.0018	1.69981e-18	-0.016	0.0096	0.0932395	-0.0194	0.012	0.1051
rs13277801	T	C	8	59353534	-0.0338	0.0038	3.99393e-17	-0.0037	0.0035	0.3173	-0.0178	0.0034	7.65403e-07	-0.002	0.0017	0.24	-0.0052	0.0098	0.5989	-0.0099	0.0123	0.4226
rs13287131	C	T	9	92119579	-0.0001	0.0059	0.8749	-0.0107	0.0054	0.0204899	-0.0058	0.0053	0.4135	0.0123	0.002	6.80002e-10	0.0195	0.0106	0.0670101	0.0146	0.0134	0.2748
rs1365466	T	C	18	36182440	-0.0043	0.0042	0.4318	0.0066	0.0039	0.21	-0.0089	0.0039	0.0407296	-0.0137	0.0019	3.29989e-13	-0.0048	0.0106	0.654501	-0.0046	0.0134	0.732
rs1367117	A	G	2	21263900	0.1186	0.004	9.48418e-183	-0.0223	0.0037	7.59207e-09	0.0252	0.0036	1.05706e-11	-0.003	0.0017	0.0830004	-0.0161	0.0098	0.1013	-0.0086	0.0123	0.4829
rs1371108	A	C	2	81816251	-0.0107	0.0054	0.0785796	0.0004	0.005	0.6088	0.0005	0.0049	0.9906	0.0119	0.0018	8.99912e-11	0.0359	0.01	0.0003159	0.0273	0.0125	0.0291199
rs1409818	T	C	20	21381121	-0.0032	0.0087	0.7636	-0.0181	0.008	0.0741208	0.005	0.0078	0.2425	0.0201	0.0029	2.49977e-12	0.0252	0.0154	0.1015	0.0213	0.0193	0.2699
rs1412235	C	G	9	28410996	0.0016	0.004	0.8707	-0.0051	0.0037	0.1747	0.0066	0.0036	0.1761	0.0246	0.0017	6.00067e-45	0.0094	0.0099	0.3425	0.02	0.0124	0.1088
rs1421334	C	A	8	30865733	-0.0047	0.0053	0.4822	0.0134	0.0049	0.0259203	0.0038	0.0048	0.147	-0.0125	0.0018	1e-12	-0.0099	0.0094	0.2884	0.0118	0.0118	0.3139
rs1430387	C	T	18	58227112	0.0072	0.0053	0.2108	0.0056	0.0048	0.1396	-0.0016	0.0047	0.8975	-0.0114	0.0017	5.79963e-11	-0.0097	0.0094	0.3027	-0.0128	0.0118	0.2792
rs1431659	G	A	8	73439070	-0.0043	0.0059	0.4021	0.0078	0.0054	0.0996805	-0.0104	0.0053	0.0947393	-0.0196	0.0019	6.00067e-24	-0.0027	0.0105	0.7997	0.0171	0.0132	0.194
rs1452075	T	C	3	62481063	0.0023	0.004	0.651499	-0.0071	0.0038	0.0791699	0.0029	0.0037	0.4121	0.0141	0.0018	1.29987e-14	0.0007	0.0105	0.9472	-0.0017	0.0132	0.8999
rs1465900	C	A	11	76473138	-0.0023	0.0043	0.4611	0.0093	0.004	0.0269898	-0.0126	0.0039	0.000419701	-0.0125	0.002	4.79999e-10	-0.0392	0.0114	0.000602504	-0.0212	0.0143	0.1394
rs1472169	T	C	9	37209396	0.0037	0.0053	0.4341	0.0002	0.0048	0.7742	0.003	0.0047	0.615	-0.0139	0.0018	2.80027e-15	-0.0304	0.0095	0.00140602	-0.0251	0.0119	0.0358501
rs1492767	T	C	4	55221467	-0.0043	0.0037	0.2305	-0.004	0.0034	0.4039	-0.001	0.0034	0.7871	0.0094	0.0016	1e-08	0.009	0.0093	0.3307	0.0163	0.0116	0.1614
rs1503526	C	T	5	63020706	0.0007	0.0041	0.9697	-0.0094	0.0038	0.0214299	0.0029	0.0038	0.3801	0.014	0.0017	5.50047e-17	0.0221	0.0093	0.01734	0.0184	0.0117	0.1153
rs1515110	T	G	2	227122216	0.0063	0.0037	0.0936203	-0.0323	0.0035	8.03711e-18	0.0265	0.0034	8.53493e-14	-0.0056	0.0017	0.000879995	0.0104	0.0096	0.2807	-0.0029	0.0121	0.8101
rs1522569	G	T	4	171632637	-0.0012	0.0067	0.5952	0.0022	0.0062	0.9196	-0.0057	0.0061	0.3255	-0.0164	0.0022	2.90001e-13	-0.0236	0.012	0.0497302	-0.0184	0.015	0.2201
rs1528435	T	C	2	181550962	0.0059	0.0038	0.2906	-0.0037	0.0035	0.2187	0.0072	0.0034	0.0598894	0.0164	0.0017	9.09913e-23	0.0218	0.0096	0.0228902	-0.0026	0.012	0.8277
rs1564348	C	T	6	160578860	0.0481	0.005	2.76185e-21	-0.0077	0.0046	0.1683	0.0164	0.0045	0.000490501	0.001	0.0022	0.66	0.0269	0.0124	0.0293002	0.0128	0.0155	0.4109
rs1656377	C	T	3	158285280	0.0048	0.0053	0.402	-0.009	0.0049	0.088589	0.011	0.0048	0.0268398	0.0099	0.0017	1.6e-08	0.0035	0.0094	0.7065	0.016	0.0118	0.1766
rs1681740	C	A	10	118564313	0.0057	0.0054	0.593999	0.0115	0.005	0.00451596	0.0008	0.0049	0.9037	-0.0115	0.0018	1.09999e-10	0.0114	0.0095	0.2312	0.0234	0.012	0.0503698
rs16849710	G	A	1	202106797	-0.0055	0.0056	0.4274	0.0002	0.0051	0.9796	-0.0043	0.0051	0.6689	-0.0116	0.0018	6.00067e-11	-0.0093	0.0093	0.3201	-0.005	0.0117	0.6698
rs16851483	T	G	3	141275436	-0.0165	0.0109	0.145	-0.0032	0.01	0.7981	0.0064	0.0098	0.5564	0.0369	0.0035	3.19963e-26	0.039	0.0187	0.0370698	0.0602	0.0235	0.01035
rs16871902	A	G	5	3488462	-0.0005	0.0055	0.7891	-0.0057	0.005	0.1862	0.0026	0.0049	0.4919	0.0125	0.0017	4.60045e-13	0.0137	0.0093	0.1409	-0.0033	0.0117	0.7792
rs16891156	C	A	6	160608804	0.0965	0.0171	8.23304e-09	-0.0291	0.0162	0.07641	-0.0181	0.0159	0.2106	-0.0076	0.0062	0.22	-0.0202	0.0331	0.5405	0.0402	0.0415	0.3333
rs16903285	C	T	5	87978252	-0.0051	0.0076	0.8375	0.0016	0.007	0.7202	0.0028	0.0069	0.4178	0.0331	0.0026	7.59976e-38	0.0078	0.0138	0.5742	0.0034	0.0174	0.8451
rs16942887	A	G	16	67928042	0.0011	0.0054	0.798	0.0831	0.0051	8.28133e-54	-0.0115	0.005	0.0295897	-0.0043	0.0025	0.089	0.0315	0.0147	0.0322099	-0.003	0.0185	0.8712
rs16948098	A	G	15	44219607	-0.0019	0.0097	0.5784	-0.0663	0.009	2.00586e-12	0.08	0.0089	4.83838e-17	-0.0196	0.004	1.2e-06	0.0047	0.0235	0.8417	-0.0383	0.0296	0.1954
rs16953563	A	G	15	66686770	0.0038	0.0059	0.6195	-0.0056	0.0054	0.4628	0.018	0.0053	0.00449004	-0.0134	0.002	1.50003e-11	-0.007	0.0107	0.512201	0.0044	0.0135	0.7433
rs17001561	A	G	4	77096118	-0.0065	0.005	0.2895	-0.0012	0.0047	0.998	0.0146	0.0045	0.00282202	0.0151	0.0023	3.80014e-11	0.0004	0.013	0.9759	-0.0232	0.0163	0.1551
rs17014375	G	T	1	209543560	-0.0147	0.0078	0.05188	-0.0082	0.0072	0.6849	-0.0009	0.007	0.5935	0.0172	0.0025	1.10002e-11	0.0064	0.0137	0.6414	-0.0076	0.0172	0.6611
rs17033117	T	C	3	35443653	0.0089	0.0068	0.2641	-0.0093	0.0062	0.3926	0.0019	0.006	0.7648	0.0137	0.0022	8.9e-10	0.0162	0.0122	0.1835	0.0276	0.0153	0.0707995
rs17113297	T	C	10	102395982	-0.0013	0.0064	0.9812	0.0022	0.0058	0.557	0.0063	0.0057	0.3146	0.0166	0.0021	2.09991e-15	0.0074	0.0113	0.5088	0.0089	0.0141	0.5282
rs17119937	C	T	8	14502274	0.016	0.0114	0.0998298	-0.0144	0.0107	0.2041	0.0215	0.0103	0.0706806	0.0212	0.0036	5.60003e-09	-0.0379	0.0188	0.0437703	0.0009	0.0235	0.9705
rs17203016	G	A	2	208255518	-0.003	0.0047	0.3757	-0.0085	0.0044	0.0877809	0.0039	0.0043	0.3358	0.015	0.002	2.09991e-13	-0.0055	0.0116	0.637801	0.0243	0.0145	0.09433
rs17207196	T	C	7	75101065	0.0104	0.0059	0.1224	0.0093	0.0056	0.0790806	-0.0084	0.0053	0.1791	-0.0221	0.0018	2.09991e-35	-0.0237	0.0094	0.0116099	-0.0001	0.0118	0.9916
rs17311369	T	C	15	47709199	0.0082	0.0058	0.2079	0.0061	0.0053	0.090469	-0.0111	0.0052	0.0828896	-0.0104	0.0019	3.09999e-08	-0.0166	0.01	0.0961302	-0.0138	0.0126	0.2714
rs17405819	C	T	8	76806584	-0.0016	0.004	0.7171	0.0001	0.0037	0.6826	-0.0048	0.0036	0.1751	-0.0215	0.0018	4.30031e-33	-0.0015	0.0101	0.8862	0.0189	0.0127	0.1383
rs17446257	A	G	13	40749213	0.0013	0.0084	0.764401	-0.0044	0.0078	0.9971	0.0041	0.0075	0.9135	0.0153	0.0026	2.90001e-09	-0.0012	0.0138	0.9337	-0.0079	0.0174	0.650401
rs174535	C	T	11	61551356	-0.0504	0.0038	1.74502e-38	-0.0392	0.0035	9.03649e-28	0.047	0.0034	1.73301e-41	0.0028	0.0017	0.1	-0.0086	0.0097	0.3765	0.0095	0.0122	0.4359
rs17513613	C	T	19	30286822	0.0054	0.004	0.2149	-0.0065	0.0037	0.0922805	0.005	0.0036	0.1412	0.0186	0.0018	3.59998e-26	0.0055	0.0099	0.579001	0.029	0.0124	0.0196802
rs17535749	A	G	3	10027724	-0.0005	0.0064	0.9101	-0.0102	0.0059	0.0688605	0.004	0.0058	0.7251	0.015	0.0027	2.5e-08	0.0347	0.0149	0.0201502	0.0006	0.0188	0.9729
rs17551974	A	C	2	142293146	-0.0004	0.0067	0.6887	-0.0081	0.0062	0.3376	0.0091	0.006	0.354	-0.0141	0.0022	1.89998e-10	-0.0117	0.0119	0.3272	-0.0114	0.015	0.4458
rs17636031	C	T	10	126594078	0.0042	0.0045	0.4425	-0.007	0.0042	0.1306	0.008	0.0041	0.0991996	0.016	0.0019	1.20005e-17	0.0116	0.0102	0.2587	-0.0118	0.0129	0.3591
rs17663412	A	C	5	167595121	-0.0063	0.0081	0.7678	0.0133	0.0074	0.2011	-0.0164	0.0073	0.0431301	0.0157	0.0027	6.1e-09	0.0151	0.0144	0.2949	0.0248	0.0182	0.1732
rs17710386	C	T	18	63461201	0.003	0.0041	0.2259	-0.0016	0.0038	0.9005	0.0071	0.0037	0.0521603	0.0126	0.0018	1e-12	-0.0022	0.01	0.8255	-0.0002	0.0126	0.9863
rs17789218	C	T	6	100600097	-0.0241	0.0043	3.25597e-07	0.0041	0.004	0.1347	-0.0061	0.004	0.0664997	0.013	0.0019	7.39946e-12	0.024	0.0108	0.0263797	0.0158	0.0136	0.2436
rs17806379	T	C	20	51107290	0.0018	0.0068	0.7227	0.0097	0.0063	0.1598	-0.003	0.0061	0.612999	-0.0258	0.0022	1.50003e-30	-0.0331	0.012	0.00588098	-0.0098	0.0151	0.5175
rs1804528	A	G	4	146056320	0.0041	0.0054	0.3785	-0.0116	0.0049	0.0222602	0.0027	0.0048	0.5547	0.0109	0.002	2.99999e-08	0.0241	0.0097	0.01274	-0.0138	0.0121	0.255
rs181360	G	T	22	21928916	-0.0074	0.0045	0.0792994	-0.0376	0.0042	9.23847e-18	-0.0091	0.0041	0.0281203	0.0058	0.0021	0.005	-0.0061	0.0118	0.6028	0.0072	0.0148	0.625
rs1832007	G	A	10	5254847	-0.0082	0.0053	0.1061	-0.0074	0.0049	0.1141	-0.0327	0.0047	1.71791e-12	0.0069	0.0023	0.00259998	0.043	0.0128	0.000806009	0.0099	0.0161	0.537901
rs1836303	G	A	15	46539116	-0.0051	0.0053	0.2041	-0.0002	0.0049	0.9047	0	0.0048	0.4483	0.0116	0.0018	5.30029e-11	0.0173	0.0095	0.0693905	0.0086	0.0119	0.4689
rs1863652	A	G	4	95991417	-0.0078	0.0054	0.2288	-0.0008	0.005	0.6351	-0.0147	0.0048	0.00533003	-0.0115	0.0018	1.40001e-10	-0.0011	0.0097	0.9101	-0.0096	0.0122	0.4327
rs1883025	T	C	9	107664301	-0.0296	0.0044	6.14045e-11	-0.0698	0.0041	1.49589e-65	-0.0219	0.004	2.90797e-07	0.0065	0.0019	0.000580003	0.0149	0.0107	0.161	-0.0021	0.0134	0.8742
rs1884389	T	C	20	1410582	0.002	0.0053	0.6414	-0.0021	0.0048	0.8192	-0.0007	0.0047	0.5662	-0.0103	0.0017	4e-09	0.0205	0.0094	0.0289901	0.0014	0.0118	0.903
rs1885728	A	G	6	5977833	0.0054	0.0059	0.736701	-0.0035	0.0054	0.649901	0.0024	0.0053	0.6945	0.0108	0.0019	1e-08	0.0015	0.01	0.8784	-0.0076	0.0126	0.5439
rs1891216	G	T	1	7728391	-0.0053	0.0057	0.3426	-0.0042	0.0053	0.3047	0.0012	0.0051	0.692	0.0107	0.0018	2.39999e-09	0.0037	0.0096	0.6988	0.0083	0.0121	0.4921
rs1927790	C	T	13	96922191	0.0021	0.0037	0.4514	-0.0068	0.0034	0.03422	0.0032	0.0034	0.531401	0.0148	0.0016	1.80011e-19	0.0166	0.0094	0.0783809	-0.0081	0.0118	0.4925
rs1928295	C	T	9	120378483	-0.0005	0.0037	0.944	0.002	0.0034	0.3961	-0.0032	0.0033	0.2372	-0.0141	0.0016	5.40008e-18	-0.0304	0.0094	0.001149	-0.0018	0.0118	0.88
rs1982725	T	C	19	30618771	0.0038	0.0054	0.3227	-0.0049	0.0049	0.2495	0.0083	0.0048	0.0680895	0.0097	0.0017	3.29997e-08	0.0126	0.0093	0.1755	0.0107	0.0117	0.3626
rs1993709	G	A	1	72838529	-0.0034	0.005	0.4839	-0.0122	0.0046	0.0151499	0.0178	0.0046	0.000345001	0.0331	0.0021	1.9002e-57	0.0265	0.0117	0.02311	0.011	0.0146	0.452701
rs200810	C	T	6	97922184	0.0047	0.0037	0.2438	0.0012	0.0035	0.723099	-0.0031	0.0034	0.3912	-0.0136	0.0017	5.50047e-16	-0.001	0.0096	0.9192	-0.0213	0.0121	0.0772894
rs2009416	T	C	5	92415111	-0.0071	0.0057	0.26	0.0115	0.0052	0.0730601	-0.0039	0.0051	0.2254	-0.0121	0.0018	1.10002e-11	0.0096	0.0097	0.3212	0.0006	0.0122	0.9583
rs2030746	T	C	2	121309488	0.0214	0.0038	8.60498e-09	-0.0025	0.0036	0.3056	0.0031	0.0035	0.490801	-0.0005	0.0017	0.77	-0.0096	0.0094	0.3068	-0.0032	0.0118	0.785301
rs2065418	G	T	11	30422068	-0.0093	0.0054	0.3962	0.0031	0.005	0.749601	-0.0085	0.0049	0.0939204	-0.0166	0.0018	3.59998e-20	-0.0107	0.0097	0.2661	-0.0178	0.0121	0.1427
rs2073547	G	A	7	44582331	0.0485	0.0049	1.92309e-21	-0.0049	0.0045	0.3099	0.0148	0.0044	0.00339297	0.0002	0.0021	0.93	0.0133	0.0119	0.2634	0.021	0.015	0.1617
rs208015	C	T	17	46252346	-0.006	0.0099	0.7229	0.0053	0.0091	0.4577	-0.0061	0.009	0.519	-0.0356	0.0034	1.39991e-25	-0.0529	0.0184	0.00412496	-0.0242	0.0231	0.2958
rs2124499	C	G	3	123093541	0.003	0.0038	0.4803	0.0124	0.0035	0.000395904	-0.0132	0.0034	0.000926595	-0.0123	0.0017	3.40017e-13	0.002	0.0096	0.8364	-0.0289	0.0121	0.0165299
rs215634	G	A	7	32369148	-0.0073	0.0054	0.4269	0.0008	0.0049	0.672201	-0.0084	0.0048	0.0406696	-0.0152	0.0018	2.60016e-17	-0.0153	0.0096	0.11	-0.0041	0.012	0.7349
rs2162524	C	T	2	230817437	0.0058	0.0055	0.636601	0.0056	0.0051	0.3224	-0.0045	0.0049	0.6209	0.0155	0.0018	4.10015e-17	0.0073	0.0099	0.4624	-0.0367	0.0125	0.00338501
rs217671	G	A	14	62360464	-0.0022	0.0061	0.8902	0.0002	0.0056	0.8984	0.003	0.0055	0.4519	0.0144	0.0019	1.29987e-13	0.0232	0.0104	0.02613	-0.0117	0.0131	0.3726
rs2228603	T	C	19	19329924	-0.104	0.0072	4.43302e-44	0.0054	0.0067	0.4513	-0.1059	0.0065	1.739e-57	-0.0052	0.0031	0.0959997	-0.0149	0.0176	0.3967	0.0113	0.0221	0.6093
rs2235564	T	C	1	6713114	0.0008	0.0053	0.956	-0.0046	0.0049	0.2226	0.0098	0.0048	0.0431499	0.0131	0.0018	3.69999e-13	0.0119	0.0098	0.2226	0.0327	0.0123	0.00769804
rs2241210	G	A	12	109950144	0.0078	0.0037	0.0854791	0.0332	0.0035	2.48886e-20	0.0029	0.0033	0.2466	0.0088	0.0016	7.00003e-08	0.0181	0.0093	0.0515003	0.005	0.0117	0.670101
rs2241770	C	T	16	56866196	0.017	0.0062	0.0142099	-0.0989	0.0057	6.78422e-60	0.0153	0.0057	0.00725504	0.0067	0.0027	0.015	0.0018	0.0157	0.908	0.023	0.0197	0.2447
rs2306537	G	A	12	133423695	0.01	0.0057	0.0591602	-0.0044	0.0052	0.6272	-0.0082	0.0051	0.03252	0.0133	0.0019	8.69961e-13	0.0007	0.01	0.9425	-0.0128	0.0126	0.3083
rs2315065	A	C	6	161108144	0.1102	0.0158	5.22998e-12	0.0257	0.0141	0.1729	0.0113	0.014	0.6201	-0.0052	0.0032	0.1	-0.0112	0.0156	0.4714	-0.0269	0.0196	0.1707
rs2317299	C	T	2	236903093	0.0104	0.0053	0.0359501	0.0071	0.0049	0.0683502	-0.0127	0.0048	0.00704904	-0.0106	0.0017	1.29999e-09	-0.0153	0.0094	0.1023	0.0081	0.0118	0.4909
rs2325036	C	A	3	85819412	-0.0007	0.0037	0.8331	0.0075	0.0035	0.1105	-0.0027	0.0034	0.4498	-0.0181	0.0017	3.59998e-27	-0.0066	0.0096	0.4883	-0.0032	0.012	0.7887
rs2357760	A	G	6	120213880	0.0009	0.0038	0.5589	-0.0005	0.0036	0.7208	0.0059	0.0035	0.0859706	0.0145	0.0017	6.79986e-17	0.025	0.01	0.0119801	-0.0117	0.0125	0.3499
rs2361988	C	T	16	398151	-0.0072	0.0059	0.2455	0.0128	0.0054	0.0258702	-0.0059	0.0054	0.146	-0.0155	0.002	5.19996e-15	-0.0018	0.0106	0.8624	0.0143	0.0133	0.2815
rs2365389	T	C	3	61236462	-0.0033	0.0037	0.5225	0.0054	0.0034	0.1593	-0.0077	0.0033	0.0717001	-0.0174	0.0017	1.29987e-25	-0.0118	0.0095	0.2103	-0.0343	0.0119	0.00388302
rs2367112	G	T	5	64168193	-0.0022	0.0037	0.5747	0.0019	0.0034	0.6276	-0.0064	0.0033	0.0248897	-0.0119	0.0016	2.29985e-13	-0.0134	0.0093	0.1489	-0.0265	0.0117	0.0229298
rs2423668	C	T	20	12430673	-0.0152	0.0054	0.0157601	0.0056	0.005	0.2135	-0.0017	0.0048	0.5119	-0.0105	0.0019	2.80001e-08	-0.0019	0.0093	0.8404	0.0035	0.0117	0.765399
rs2429150	C	A	12	2152655	-0.0006	0.0054	0.9863	-0.0013	0.0049	0.9975	0.0081	0.0048	0.1938	0.0111	0.0018	2.69998e-10	-0.0104	0.0095	0.2713	-0.0074	0.0119	0.5353
rs2454722	G	A	12	123171218	0.0089	0.0047	0.0715797	0.0351	0.0044	3.30826e-14	-0.0067	0.0043	0.0773891	0.0075	0.0021	0.000359998	0.0217	0.012	0.0710003	-0.0206	0.0151	0.1746
rs2479958	G	A	13	111984244	0.0004	0.0061	0.8241	0.0086	0.0055	0.4514	-0.0018	0.0055	0.8116	-0.0154	0.0018	1.50003e-17	-0.0183	0.0094	0.0510999	-0.0099	0.0118	0.4016
rs2600226	T	C	3	12928762	-0.0065	0.0054	0.3376	0.001	0.005	0.553701	-0.0061	0.0049	0.226	-0.0116	0.0019	3.69999e-10	-0.0148	0.01	0.1366	-0.0019	0.0125	0.8804
rs2602836	G	A	4	100014805	0.0007	0.0037	0.8305	-0.0192	0.0034	4.96398e-08	0.009	0.0033	0.02119	0.0023	0.0016	0.16	0.0033	0.0094	0.726999	0.0125	0.0118	0.2883
rs2605603	A	G	11	93221105	0.0025	0.0037	0.647099	-0.0023	0.0034	0.544201	0.0035	0.0033	0.4478	-0.0103	0.0016	2.5e-10	0.0015	0.0093	0.8758	-0.0143	0.0117	0.2199
rs2608703	A	C	12	41846769	-0.0019	0.0052	0.7069	-0.0001	0.0048	0.9317	-0.0019	0.0047	0.8736	0.0142	0.0017	1.9002e-16	-0.0228	0.0093	0.0144901	-0.0088	0.0117	0.4531
rs262130	T	C	6	142853486	-0.0049	0.0073	0.837	0.0018	0.0068	0.9846	0.0033	0.0067	0.8829	0.0127	0.0023	1.79999e-08	0.0127	0.0119	0.2849	0.0177	0.0149	0.2359
rs2642438	G	A	1	220970028	0.0352	0.0042	7.31813e-16	0.0303	0.0039	7.78037e-14	-0.0172	0.0038	5.27206e-06	-0.0032	0.0018	0.0739997	-0.0105	0.0101	0.3	0.0071	0.0127	0.5754
rs2693826	A	G	2	6160943	0.0008	0.0053	0.658999	0.0079	0.0049	0.2555	-0.0059	0.0048	0.2193	-0.0137	0.0017	1.99986e-15	0.0116	0.0094	0.2144	0.0074	0.0118	0.5269
rs2694047	G	A	8	116750548	0.023	0.0061	0.000181999	0.0068	0.0056	0.2161	0.0051	0.0055	0.1274	0.0188	0.002	3.90032e-21	0.0171	0.0108	0.1127	0.0136	0.0135	0.3125
rs2744974	T	C	6	34579431	-0.0074	0.004	0.0406004	-0.0242	0.0037	3.25012e-11	0.0007	0.0036	0.6912	0.0249	0.0018	1.39991e-45	0.0432	0.0099	1.25499e-05	0.0176	0.0124	0.1566
rs2791653	G	A	1	11129848	-0.0082	0.0042	0.1117	-0.008	0.0039	0.0518896	-0.0016	0.0039	0.9611	-0.0141	0.0019	1.29987e-13	-0.0271	0.011	0.0135101	-0.019	0.0138	0.1686
rs2820311	G	A	1	201841476	-0.0013	0.0055	0.693201	-0.0082	0.005	0.2253	0.0047	0.0049	0.4789	0.0235	0.0018	4.10015e-38	0.0188	0.0098	0.0555597	0.0023	0.0123	0.8494
rs2832283	A	G	21	30690558	0.0046	0.0044	0.2771	0.0066	0.0041	0.1351	-0.0017	0.004	0.9136	0.0115	0.002	5.80003e-09	0.0066	0.0113	0.558799	0.0052	0.0142	0.7145
rs2836964	C	T	21	40631006	-0.0054	0.0055	0.1404	0.0057	0.0051	0.1452	-0.0056	0.0049	0.4372	-0.011	0.0018	1.29999e-09	-0.0349	0.0096	0.000282001	-0.0209	0.0121	0.0829908
rs2861683	C	A	2	67836507	-0.0016	0.0052	0.8124	-0.0081	0.0048	0.0880603	-0.0013	0.0047	0.6767	-0.0144	0.0017	1.29987e-16	-0.0111	0.0094	0.2369	-0.0013	0.0118	0.9118
rs2868975	A	G	3	116935323	0.0019	0.0067	0.653	-0.0072	0.0063	0.3446	0.0102	0.0062	0.0679094	-0.0143	0.0023	2.19999e-10	0.0082	0.0122	0.5001	-0.0015	0.0153	0.9233
rs287104	A	G	19	34290995	0.0004	0.0038	0.593999	0.0033	0.0036	0.5836	-0.0041	0.0035	0.4046	0.0115	0.0017	4.40048e-11	0.0042	0.0097	0.664599	0.0051	0.0122	0.6761
rs2907948	A	G	7	150638484	-0.0055	0.0043	0.3325	0.0137	0.004	0.00174799	-0.011	0.0039	0.00419295	-0.0141	0.0019	1.29987e-13	-0.0048	0.0107	0.6538	-0.0112	0.0135	0.4074
rs2925979	C	T	16	81534790	0.0031	0.004	0.6297	0.0351	0.0037	1.32099e-19	-0.0205	0.0036	2.13599e-07	0.0004	0.0018	0.81	0.0028	0.0101	0.783201	-0.0157	0.0127	0.2179
rs2931434	T	C	5	73159098	0.0076	0.0054	0.2057	0.0035	0.005	0.4784	-0.0017	0.0049	0.4807	-0.0104	0.0018	1.40001e-08	-0.0151	0.0098	0.1241	-0.0085	0.0124	0.4895
rs2943465	C	T	12	19265921	-0.0089	0.0108	0.632501	0.0009	0.0101	0.8984	0.0077	0.0097	0.3918	0.0248	0.0039	2e-10	0.0499	0.0215	0.0201999	0.0662	0.027	0.0143499
rs2954022	A	C	8	126482621	-0.0546	0.0036	2.38506e-47	0.0399	0.0034	2.11885e-29	-0.078	0.0033	2.22844e-113	0.0089	0.0016	5.19996e-08	-0.0029	0.0093	0.752101	-0.0134	0.0117	0.2526
rs2965157	C	T	19	45176340	-0.1886	0.0112	7.29122e-62	0.0475	0.0103	1.02799e-05	0.0278	0.0101	0.00103901	0.0035	0.0047	0.450001	0.0459	0.0274	0.0947196	0.057	0.0346	0.0998206
rs3007105	T	C	14	47367616	0.0027	0.0037	0.694201	-0.0027	0.0035	0.125	-0.0041	0.0034	0.597901	0.0142	0.0017	1.10002e-17	0.0165	0.0094	0.0799908	0.0066	0.0118	0.574601
rs326896	T	C	4	112669571	0.0001	0.0053	0.9647	0.0007	0.0049	0.7783	-0.0005	0.0048	0.624001	-0.0128	0.0018	2.80027e-13	0.0138	0.0095	0.1468	-0.0035	0.0119	0.766
rs331966	C	A	4	143675717	0.0004	0.0055	0.730601	-0.006	0.005	0.1919	0.0021	0.0049	0.3537	0.0112	0.0018	3.2e-10	0.0168	0.0096	0.0801198	0.0132	0.0121	0.2748
rs33500	T	C	3	42427191	-0.006	0.0066	0.4505	-0.0033	0.0061	0.5324	-0.002	0.0059	0.9941	-0.0167	0.0022	4.30031e-14	0.0035	0.012	0.7738	-0.0223	0.0151	0.1393
rs349088	A	C	11	84814393	0.0027	0.0053	0.549099	0.0056	0.0049	0.4342	-0.0093	0.0047	0.0354797	-0.0128	0.0017	1.80011e-13	-0.0199	0.0093	0.0324496	-0.0118	0.0117	0.314
rs3731695	C	T	2	203820275	0.0134	0.0037	0.000674404	-0.0038	0.0034	0.2744	0.0113	0.0033	0.00289101	0.0116	0.0016	7.89951e-13	0.0342	0.0093	0.000243703	0.0038	0.0117	0.744
rs3732084	C	T	2	207174316	0.0001	0.0053	0.9543	-0.0072	0.0049	0.1689	-0.0028	0.0048	0.6047	0.0107	0.0018	1.09999e-09	0.0198	0.0096	0.0382701	0.0282	0.012	0.0189701
rs3749897	T	C	6	42532102	0.0034	0.0053	0.3944	-0.001	0.0048	0.6467	-0.001	0.0047	0.8106	0.0122	0.0018	8.4004e-12	0.0039	0.0094	0.6787	0.0189	0.0118	0.1096
rs3757354	T	C	6	16127407	-0.0382	0.0044	2.08689e-17	0.0038	0.0041	0.5342	-0.0012	0.004	0.564901	-0.0049	0.002	0.015	0.0175	0.0116	0.1293	-0.0149	0.0145	0.3055
rs3764835	A	G	2	159519368	0.0043	0.0072	0.2365	-0.0063	0.0067	0.7092	-0.0134	0.0064	0.0943909	-0.0141	0.0024	3.09999e-09	-0.0145	0.0129	0.2597	-0.0103	0.0162	0.5266
rs3772882	A	C	3	81808602	0.0046	0.0053	0.253	-0.0118	0.0049	0.0131899	0.0095	0.0047	0.2449	0.0127	0.0018	6.59933e-13	0.0088	0.0096	0.3593	0.0065	0.012	0.5895
rs3780181	G	A	9	2640759	-0.0445	0.0074	1.76401e-09	-0.0038	0.0068	0.5416	0.0069	0.0066	0.490999	-0.0026	0.0033	0.43	0.0016	0.0186	0.9322	0.0469	0.0232	0.0436596
rs3800229	T	G	6	108996963	0.0035	0.004	0.3304	-0.0096	0.0037	0.0188899	0.0101	0.0036	0.0171902	0.0175	0.0018	1.39991e-22	0.0222	0.0103	0.0310399	0.03	0.0129	0.0203002
rs3806572	A	G	2	55238677	0.0077	0.0058	0.4295	-0.0056	0.0053	0.3082	-0.0055	0.0052	0.4998	-0.0145	0.0019	1.59993e-14	-0.0112	0.0102	0.2723	0.0155	0.0128	0.2267
rs380857	A	C	9	101491066	0.0091	0.0096	0.516901	0.0102	0.0087	0.1519	-0.0075	0.0085	0.8779	-0.0151	0.0027	3.59998e-08	0.0069	0.0146	0.636	-0.0095	0.0183	0.6037
rs3814883	T	C	16	29994922	-0.0065	0.0054	0.1249	-0.0069	0.005	0.1509	0.0101	0.0049	0.0397503	0.0232	0.0017	1.10002e-40	0.0269	0.0093	0.00390202	0.0131	0.0117	0.2622
rs3828783	A	G	6	33767727	0.0055	0.0046	0.2375	0.0166	0.0043	0.000204602	-0.0007	0.0041	0.7946	-0.0165	0.0021	5.60015e-15	-0.0365	0.012	0.00235603	-0.0386	0.0151	0.0104701
rs3829849	T	C	9	129390800	0.0016	0.0038	0.9041	0.0005	0.0035	0.8039	-0.0031	0.0034	0.5144	0.0098	0.0017	5.89997e-09	0.0298	0.0096	0.00190099	-0.0819	0.0121	1.26009e-11
rs38314	A	G	7	70067315	-0.0071	0.0053	0.3582	0.0084	0.0049	0.2869	0.0028	0.0048	0.7345	-0.012	0.0017	4.70002e-12	-0.0183	0.0093	0.0481504	0.0032	0.0117	0.7854
rs3844598	G	A	5	140992235	0.0039	0.0052	0.3036	-0.0043	0.0048	0.6244	-0.0005	0.0047	0.428	0.0095	0.0017	3.79997e-08	0.0036	0.0093	0.7021	-0.0005	0.0117	0.9687
rs3902951	G	T	14	69789755	0.0016	0.0046	0.9565	0.0031	0.0042	0.723099	0.0067	0.0041	0.0828896	0.0134	0.002	7.00003e-12	0.0103	0.011	0.3474	0.0042	0.0138	0.758799
rs391300	C	T	17	2216258	0.008	0.0038	0.091199	0.008	0.0036	0.0375198	-0.0007	0.0035	0.6096	-0.0119	0.0017	3.10027e-12	-0.0485	0.0097	5.313e-07	-0.0079	0.0122	0.514801
rs3977755	T	C	10	104420210	-0.0002	0.0052	0.9468	-0.0012	0.0049	0.7105	-0.0033	0.0046	0.772499	-0.0135	0.0019	5.90065e-13	-0.0167	0.0103	0.1049	-0.0357	0.0129	0.00566005
rs40067	A	G	5	107439012	-0.0096	0.0073	0.2586	0.0086	0.0067	0.0662003	-0.0178	0.0066	0.00906797	-0.0266	0.0023	7.10068e-30	0.0134	0.0124	0.2798	0.0023	0.0155	0.8805
rs4072917	A	G	8	143300279	-0.0006	0.0055	0.9674	-0.0023	0.0051	0.5505	0.0068	0.0049	0.3182	0.0115	0.0018	6.89922e-11	0.0013	0.0093	0.888	-0.0009	0.0117	0.938
rs4142995	T	G	7	17919258	-0.0075	0.004	0.0904503	-0.0263	0.0037	9.36483e-12	0.0093	0.0036	0.00875891	0.0011	0.0017	0.53	-0.0041	0.0095	0.6693	-0.0065	0.0119	0.5868
rs4148155	G	A	4	89054667	0.0103	0.006	0.0465297	-0.0123	0.0056	0.02561	0.0112	0.0055	0.0515502	-0.0188	0.0026	5.00035e-13	-0.0157	0.0146	0.2826	-0.0394	0.0184	0.03225
rs4148866	T	C	12	123425575	-0.0008	0.0063	0.791199	-0.012	0.0058	0.1421	0.0019	0.0055	0.342	0.0098	0.0018	4e-08	0.054	0.0094	1.078e-08	-0.0003	0.0119	0.979
rs4237643	G	T	11	43648368	-0.0098	0.0056	0.107	0.0016	0.0051	0.67	-0.0072	0.005	0.1732	-0.0223	0.0019	4.30031e-33	-0.0172	0.01	0.0869401	-0.0005	0.0126	0.9696
rs4240624	A	G	8	9184231	0.0672	0.0063	2.61698e-23	0.0818	0.0058	1.32312e-45	-0.0278	0.0057	1.09401e-06	-0.0005	0.0028	0.85	-0.0011	0.0161	0.9464	-0.0551	0.0202	0.006291
rs424346	T	C	15	59010962	0.0007	0.0125	0.6627	0.0679	0.0113	4.84005e-08	0.0292	0.0116	0.01123	0.0054	0.0052	0.3	-0.0073	0.0276	0.7931	-0.0545	0.0348	0.1172
rs427943	C	A	21	46570896	-0.0022	0.0045	0.6267	-0.0097	0.0042	0.0147601	0.0113	0.0039	0.00463404	0.017	0.0017	7.29962e-23	0.0212	0.0094	0.0234099	0.0223	0.0118	0.0577896
rs429343	G	A	2	147903382	-0.0001	0.0053	0.725499	0.0103	0.0049	0.02464	0.0032	0.0048	0.6031	-0.015	0.0017	6.79986e-18	-0.0083	0.0094	0.3788	-0.0196	0.0118	0.0963208
rs4307239	G	A	7	24354300	-0.0091	0.0054	0.2571	-0.0054	0.0049	0.2961	0.0046	0.0048	0.431	0.0115	0.0017	3.90032e-11	0.0094	0.0093	0.3121	0.0166	0.0117	0.1562
rs4310573	T	C	11	97855562	0.0091	0.0066	0.1078	-0.004	0.006	0.3793	0.0105	0.0059	0.0561694	0.0116	0.0021	3.50002e-08	0.006	0.0112	0.588901	0.0115	0.014	0.4131
rs4414033	A	G	1	156406853	-0.0033	0.0061	0.728201	0.0026	0.0056	0.9059	0.0036	0.0054	0.8238	0.0129	0.0018	1.39991e-12	-0.0016	0.0096	0.8715	0.0009	0.0121	0.9399
rs442177	T	G	4	88030261	0.0159	0.0037	6.08597e-05	-0.0215	0.0034	2.19301e-09	0.0309	0.0033	1.31613e-18	0.0067	0.0017	5.69994e-05	-0.0072	0.0094	0.4424	-0.0096	0.0119	0.418
rs4430672	C	T	14	63094407	0.0008	0.0064	0.7568	0.0098	0.0059	0.2397	-0.0042	0.0058	0.3222	-0.0127	0.0022	3.89996e-09	-0.008	0.0116	0.4894	0.02	0.0146	0.1721
rs4465830	G	A	20	44585420	0.009	0.0047	0.0599294	-0.0597	0.0044	5.17488e-40	0.0534	0.0043	2.98401e-34	-0.0072	0.0021	0.00061	0.0023	0.0119	0.8443	0.0084	0.0149	0.5716
rs4482463	A	C	2	205375909	0.0045	0.01	0.812	0.0111	0.0093	0.1945	-0.013	0.009	0.3327	-0.0331	0.0033	2.80027e-23	-0.0176	0.0174	0.313	0.0192	0.022	0.3837
rs4516268	A	C	17	1846831	-0.012	0.0048	0.00689096	0.0052	0.0045	0.2695	-0.0006	0.0043	0.4718	-0.0217	0.0021	5.19996e-25	-0.0194	0.0118	0.0990102	-0.0106	0.0147	0.4712
rs4518345	A	G	5	27185904	-0.001	0.0058	0.4073	0.0134	0.0053	0.0422396	-0.0169	0.0052	0.02069	-0.0117	0.0019	1e-09	-0.0125	0.0103	0.2252	-0.0281	0.013	0.0299302
rs4556997	A	C	2	100814858	-0.0093	0.0053	0.0840601	-0.0024	0.0049	0.673301	0.0074	0.0048	0.1221	0.0197	0.0024	6.90081e-17	0.0377	0.0136	0.00568604	0.02	0.0171	0.2415
rs4639527	G	A	2	416815	-0.0136	0.0059	0.0634995	-0.0068	0.0053	0.2189	0.0106	0.0052	0.0987893	0.0172	0.0019	3.29989e-20	0.0249	0.01	0.01302	0.0279	0.0126	0.0270601
rs4660443	T	C	1	39591779	0.0068	0.0065	0.2717	-0.0363	0.006	2.52802e-09	0.0218	0.0058	4.95302e-05	0.0164	0.0021	6.79986e-15	0.0242	0.0113	0.03176	0.007	0.0142	0.6241
rs4671328	G	T	2	58935282	-0.0033	0.0053	0.4505	0.0084	0.0048	0.0331299	-0.0134	0.0047	0.0221498	-0.0219	0.0017	2.19989e-36	-0.0102	0.0094	0.2753	0.0239	0.0118	0.0426305
rs4740619	C	T	9	15634326	-0.0043	0.0037	0.193	0.0049	0.0034	0.1082	-0.0059	0.0034	0.1974	-0.0186	0.0016	2.29985e-30	-0.0104	0.0093	0.2649	-0.0127	0.0117	0.2797
rs4757144	A	G	11	13331226	0.0003	0.0052	0.999	-0.0104	0.0048	0.1795	0.0069	0.0047	0.1555	0.0169	0.0018	5.60015e-22	0.043	0.0094	5.236e-06	0.0099	0.0119	0.4041
rs4786903	G	A	16	6697104	0.0065	0.0064	0.3289	0.0071	0.0059	0.1251	0.0028	0.0057	0.3021	0.0125	0.002	3.50002e-10	0.0113	0.0105	0.2819	-0.0007	0.0132	0.9564
rs4800191	C	G	18	22461398	-0.001	0.0038	0.6987	-0.0076	0.0035	0.0373499	0.0063	0.0035	0.0738108	0.0103	0.0017	2.5e-09	0.0101	0.0097	0.2976	-0.0027	0.0122	0.8242
rs4813619	G	T	20	2815715	-0.0012	0.0052	0.7604	-0.0083	0.0048	0.0835103	0.0032	0.0047	0.611599	0.0108	0.0018	2.30001e-09	-0.0141	0.0093	0.1309	-0.0241	0.0117	0.0399402
rs4818225	G	A	21	42629895	0.0041	0.0055	0.4245	-0.0091	0.0051	0.0793798	0.0032	0.0049	0.3146	0.0117	0.0018	2.30001e-10	0.0082	0.0098	0.405	-0.0036	0.0123	0.772499
rs4820408	G	T	22	40604945	-0.0069	0.0037	0.0530103	0.0012	0.0035	0.7334	0.003	0.0034	0.4266	-0.0151	0.0017	2.09991e-19	0.0014	0.0095	0.8817	0.0092	0.0119	0.4383
rs4842491	T	C	12	89909470	0.0126	0.0041	0.00263603	-0.0008	0.0038	0.8664	-0.0053	0.0037	0.189	0.0098	0.0018	4e-08	0.0131	0.0103	0.2017	0.0002	0.0129	0.9875
rs4846914	A	G	1	230295691	-0.0043	0.0037	0.2335	0.0479	0.0034	3.51318e-41	-0.0401	0.0034	7.19946e-31	-0.0069	0.0017	3.09999e-05	-0.0164	0.0095	0.0836893	0.0105	0.0119	0.377
rs4851029	G	T	2	104159785	-0.0113	0.0054	0.0560906	-0.002	0.005	0.9507	-0.0023	0.0049	0.6814	0.0121	0.0017	1.69981e-12	0.014	0.0093	0.131	0.0084	0.0117	0.4703
rs4858193	C	T	3	20441050	-0.0111	0.0059	0.0661104	0.0075	0.0054	0.1085	-0.0025	0.0052	0.6109	-0.0129	0.0019	1.59993e-11	-0.0203	0.0104	0.04976	-0.0121	0.013	0.3517
rs4864201	C	T	4	130731284	0.002	0.0038	0.5739	0.004	0.0035	0.2675	-0.0022	0.0035	0.5743	-0.0141	0.0017	1.50003e-16	-0.0197	0.0097	0.0426305	0.0063	0.0122	0.6061
rs4880341	T	C	10	133992689	-0.0073	0.0052	0.1733	0.0004	0.0048	0.7892	0.0041	0.0047	0.6387	-0.0118	0.0017	1.10002e-11	-0.0118	0.0094	0.208	-0.011	0.0118	0.3516
rs4906908	G	T	15	27040082	0.0002	0.0053	0.7873	-0.0079	0.0049	0.0853395	0.0007	0.0048	0.703301	0.0103	0.0017	2.5e-09	-0.0153	0.0093	0.0985099	-0.0244	0.0117	0.0358996
rs491711	C	A	11	28742220	0.0003	0.0058	0.8517	0.0087	0.0053	0.1935	0.0018	0.0051	0.7843	-0.0115	0.0019	1.09999e-09	-0.0352	0.0101	0.000472596	-0.0374	0.0127	0.003094
rs4929923	C	T	11	8639200	-0.0016	0.0038	0.6383	-0.0046	0.0035	0.1631	-0.0012	0.0034	0.8898	0.0181	0.0017	7.19946e-27	-0.0033	0.0097	0.730299	0.0019	0.0122	0.875
rs4939883	C	T	18	47167214	0.0211	0.0048	1.47099e-05	0.0799	0.0045	1.79597e-66	0.0052	0.0043	0.3813	0.0039	0.0021	0.0649995	-0.0209	0.0121	0.0847598	0.0057	0.0152	0.7094
rs4968656	G	A	17	61616959	0.0067	0.0056	0.525801	-0.0025	0.0052	0.3571	0.0051	0.005	0.4813	0.0116	0.0019	8.19993e-10	-0.0041	0.0101	0.6842	-0.019	0.0126	0.1328
rs4969178	G	A	17	76388202	0.011	0.0037	0.00819804	0.0263	0.0035	1.53215e-12	-0.0175	0.0034	5.69705e-06	-0.0032	0.0017	0.0549997	-0.0028	0.0096	0.7689	-0.0081	0.0121	0.5032
rs4970834	T	C	1	109814880	-0.1503	0.0047	1e-200	0.0254	0.0044	1.76498e-08	-0.0054	0.0043	0.0805397	0.0034	0.0021	0.1	0.0015	0.012	0.8996	0.0502	0.015	0.000819408
rs4981693	A	G	14	29680331	0.0014	0.006	0.653501	-0.0073	0.0055	0.2171	0.006	0.0054	0.4259	0.0206	0.002	6.90081e-24	0.0019	0.0111	0.8663	-0.0115	0.0139	0.4108
rs4986044	T	C	17	21261560	-0.0092	0.0037	0.0168101	0.0026	0.0035	0.4744	-0.0055	0.0034	0.0810401	-0.0164	0.0016	3.29989e-23	-0.0019	0.0093	0.8352	-0.0158	0.0117	0.1765
rs543874	G	A	1	177889480	-0.0098	0.0046	0.0683093	-0.0109	0.0043	0.0179201	0.0042	0.0042	0.211	0.0475	0.002	1.1995e-122	0.0322	0.0115	0.00495895	0.0355	0.0144	0.01356
rs559231	T	G	18	39644247	-0.0002	0.0054	0.8742	0.0022	0.005	0.6877	-0.0011	0.0049	0.942	0.0135	0.0018	2.39994e-14	-0.0024	0.0095	0.8008	0.0098	0.012	0.4111
rs577525	C	T	10	99769388	0.0037	0.0052	0.4037	-0.0018	0.0048	0.5837	0.003	0.0047	0.4207	0.0166	0.0017	9.70063e-22	0.0138	0.0094	0.139	-0.0093	0.0117	0.4268
rs579459	C	T	9	136154168	0.0665	0.0045	2.4188e-44	0.0145	0.0042	0.001679	-0.0137	0.0041	0.001083	0.0029	0.002	0.15	0.0324	0.0114	0.00468101	-0.0165	0.0144	0.2522
rs6016373	G	A	20	39154095	-0.0349	0.0037	7.94694e-19	0.0071	0.0035	0.1353	-0.0137	0.0034	6.98699e-05	0.0066	0.0018	0.000239999	0.0233	0.0096	0.0151199	-0.0147	0.0121	0.2226
rs6050446	G	A	20	25195509	0.0062	0.0113	0.6329	0.0101	0.0104	0.584901	0.0276	0.01	0.00853493	0.0343	0.0047	4.40048e-13	0.037	0.0261	0.1564	0.0143	0.0327	0.6624
rs6065311	C	T	20	39724338	0.0417	0.0036	1.65615e-30	0.0024	0.0034	0.4371	0.0061	0.0033	0.0226501	-0.0009	0.0016	0.59	-0.0157	0.0093	0.0919793	0.0121	0.0117	0.2994
rs6265	T	C	11	27679916	-0.0028	0.0046	0.6009	0.0083	0.0043	0.0725404	-0.015	0.0042	0.00120401	-0.0412	0.0021	1e-86	-0.015	0.0118	0.2058	0.0039	0.0149	0.7948
rs633695	G	A	15	58725839	-0.001	0.0059	0.8249	0.0885	0.0054	7.81988e-58	0.0305	0.0054	3.10099e-08	-0.0031	0.0019	0.11	0.0084	0.0102	0.4097	-0.0108	0.0129	0.402
rs634869	C	T	6	139831757	-0.0127	0.0037	0.000837298	0.0234	0.0034	1.003e-10	-0.0272	0.0033	1.77582e-14	0.0019	0.0016	0.25	0.005	0.0094	0.5978	0.0067	0.0118	0.5734
rs6443750	C	T	3	181329682	-0.0016	0.0052	0.6065	-0.013	0.0048	0.01278	0.0045	0.0047	0.3739	0.0148	0.0021	3.19963e-12	-0.0034	0.0117	0.7732	0.0195	0.0148	0.1858
rs6448587	C	A	4	28561990	-0.0045	0.0064	0.3518	-0.0016	0.0059	0.853	-0.0047	0.0058	0.4511	-0.0167	0.0023	2.29985e-13	-0.02	0.0123	0.1043	-0.0205	0.0155	0.1859
rs645040	T	G	3	135926622	0.011	0.0045	0.00822602	-0.0312	0.0042	1.52511e-12	0.0293	0.004	1.83021e-12	0.0171	0.002	2.49977e-18	0.038	0.0111	0.000616496	0.0107	0.0139	0.4431
rs6461115	G	A	7	2103668	-0.0051	0.0042	0.227	-0.0001	0.0039	0.740901	0.0035	0.0038	0.3692	-0.0144	0.0019	1.20005e-13	-0.0238	0.0112	0.0334203	-0.0206	0.014	0.1432
rs6471941	A	G	8	62117973	0.0088	0.0045	0.0631001	-0.0017	0.0042	0.7305	0.0092	0.0041	0.0351601	0.0156	0.0021	3.10027e-13	0.0147	0.0124	0.2364	-0.0293	0.0156	0.0610394
rs6511720	T	G	19	11202306	-0.2209	0.0061	1e-200	0.0249	0.0057	6.32106e-05	-0.0084	0.0056	0.1043	0.0058	0.0026	0.0259998	0.0089	0.0143	0.5364	0.025	0.018	0.1652
rs6544713	C	T	2	44073881	-0.0806	0.0041	4.84284e-83	0.003	0.0038	0.3882	-0.0126	0.0037	0.000960395	0.002	0.0018	0.25	0.0141	0.0099	0.1538	-0.0013	0.0124	0.916
rs6545714	A	G	2	59307725	0.0011	0.0037	0.691301	0.0087	0.0034	0.0174799	-0.0145	0.0034	0.0001355	-0.0191	0.0017	9.09913e-31	-0.0291	0.0095	0.00216302	-0.0056	0.0119	0.6404
rs6556301	T	G	5	176527577	0.0055	0.0043	0.1104	-0.0101	0.004	0.0132801	0.0051	0.0038	0.2611	-0.0111	0.0018	4.09996e-10	0.0134	0.0097	0.1662	0.0131	0.0121	0.2791
rs6561943	T	C	13	58356761	0.0049	0.0043	0.2019	-0.0093	0.004	0.02298	0.0113	0.0039	0.00815098	0.0119	0.0019	4.20001e-10	0.0198	0.0106	0.0625893	0.0048	0.0133	0.7199
rs657452	G	A	1	49589847	-0.0023	0.004	0.6332	0.01	0.0037	0.01335	-0.0045	0.0037	0.2903	-0.0188	0.0017	7.19946e-29	0.0031	0.0095	0.741899	0.0096	0.012	0.4229
rs6587552	G	A	1	151018861	-0.002	0.0062	0.8584	-0.0046	0.0057	0.4823	-0.0034	0.0055	0.2883	-0.0173	0.002	1.59993e-17	-0.0096	0.011	0.3827	-0.0016	0.0138	0.91
rs6591407	A	C	11	56914157	-0.0092	0.0047	0.0261403	0.0074	0.0044	0.0557596	-0.0062	0.0042	0.1494	-0.0118	0.0021	1.89998e-08	-0.0093	0.012	0.4355	-0.031	0.015	0.0391399
rs6593688	G	A	1	96322205	0.0001	0.0053	0.7739	0.0003	0.0049	0.4343	0.003	0.0047	0.4593	0.0137	0.0018	8.60003e-15	0.0064	0.0095	0.4992	0.0047	0.012	0.693999
rs663129	A	G	18	57838401	0.0019	0.0044	0.6106	-0.0254	0.0041	5.54204e-09	0.0121	0.004	0.000762395	0.0545	0.0019	1.59956e-178	0.031	0.011	0.00474602	0.0505	0.0137	0.000240802
rs6673081	C	T	1	154989595	0.0011	0.0057	0.9854	0.0097	0.0053	0.0546903	-0.006	0.0051	0.1362	-0.01	0.0018	1.79999e-08	-0.027	0.0094	0.00410696	0.0164	0.0118	0.1651
rs676388	C	T	19	49211969	0.0265	0.0039	1.31009e-11	-0.0075	0.0036	0.0567205	0.0152	0.0035	8.27409e-05	-0.0039	0.0016	0.017	-0.0146	0.0093	0.1172	-0.0397	0.0117	0.000705196
rs6764533	A	G	3	196088464	-0.0041	0.0055	0.261	-0.0023	0.0051	0.4569	0.0038	0.0049	0.3944	0.0116	0.0018	1.40001e-10	0.0085	0.0097	0.3773	0.0043	0.0122	0.7213
rs6772756	G	A	3	182312152	0.0019	0.0068	0.539699	0.0009	0.0062	0.526	0.0013	0.006	0.5995	-0.0104	0.0019	4e-08	0.0027	0.0099	0.787	-0.0012	0.0125	0.9212
rs6785245	C	T	3	82647990	-0.0088	0.0053	0.111	-0.001	0.0048	0.5144	0.0025	0.0047	0.8621	0.0132	0.0017	4.00037e-14	-0.0038	0.0095	0.6904	0.0141	0.0119	0.2366
rs6804842	G	A	3	25106437	-0.0061	0.0037	0.2177	0.0055	0.0035	0.2161	-0.0098	0.0035	0.00687195	0.0156	0.0017	3.59998e-21	0.0193	0.0094	0.04028	-0.0033	0.0118	0.7768
rs6831256	G	A	4	3473139	0.0188	0.0038	9.06692e-07	-0.0131	0.0036	0.00296497	0.0258	0.0035	1.60214e-12	0.003	0.0017	0.0710003	-0.0144	0.0094	0.1253	-0.0062	0.0118	0.5966
rs6841761	T	G	4	25423538	-0.0061	0.0037	0.1353	0.0052	0.0034	0.0866403	-0.0046	0.0033	0.0660693	-0.0131	0.0016	6.4003e-16	-0.0224	0.0093	0.0159698	-0.0168	0.0117	0.1511
rs685870	C	T	11	64111928	0.0031	0.0057	0.4764	0.0076	0.0053	0.0593103	-0.0064	0.0051	0.1319	0.012	0.0019	2.39999e-10	0.0062	0.0102	0.5413	0.0084	0.0128	0.5079
rs686030	A	C	9	15304782	0.0085	0.0052	0.2363	0.055	0.0049	4.2924e-27	0.025	0.0048	2.22602e-07	-0.0024	0.0023	0.31	-0.0096	0.0133	0.4722	0.0063	0.0167	0.7071
rs6882076	C	T	5	156390297	0.0456	0.0038	3.30979e-31	0.0015	0.0035	0.685199	0.0286	0.0035	1.51286e-15	-0.0031	0.0017	0.0719996	-0.0144	0.0096	0.1361	-0.0173	0.0121	0.1532
rs7024334	G	T	9	109072075	-0.0028	0.0044	0.6214	0.0066	0.0041	0.0423604	0.0013	0.004	0.765701	-0.0138	0.002	3.10027e-12	-0.0014	0.0112	0.9	0.0091	0.014	0.517201
rs702485	G	A	7	6449272	0.001	0.0037	0.7866	0.0243	0.0034	6.4506e-12	-0.0016	0.0033	0.4754	0.0081	0.0016	9.29994e-07	0.0079	0.0093	0.3976	-0.002	0.0117	0.8627
rs705217	G	T	1	34581472	-0.004	0.0053	0.3698	0.0054	0.0048	0.4131	0.001	0.0048	0.9682	-0.0102	0.0018	9.29994e-09	0.0021	0.0096	0.8298	-0.0108	0.0121	0.3706
rs705704	A	G	12	56435412	0.0016	0.0042	0.9265	0.0083	0.0039	0.0290998	-0.0064	0.0038	0.0847501	-0.0131	0.0018	1.9002e-13	-0.0218	0.0098	0.0261499	-0.0026	0.0123	0.8351
rs7084454	A	G	10	21821274	-0.0074	0.0057	0.3296	-0.0081	0.0053	0.1152	0.0046	0.0052	0.504001	0.0193	0.0019	4.00037e-25	0.0324	0.0099	0.00110999	0.0256	0.0125	0.0404697
rs709400	G	A	14	104149475	-0.0023	0.0038	0.7021	0.0028	0.0035	0.785899	-0.0065	0.0034	0.0673194	-0.015	0.0017	4.60045e-19	-0.0325	0.0096	0.000691497	-0.0183	0.0121	0.1292
rs7117238	A	G	11	78040259	-0.0153	0.0049	0.00551303	-0.0015	0.0046	0.791199	-0.0135	0.0044	0.00640796	-0.0131	0.0022	2.5e-09	-0.0276	0.0127	0.0299199	-0.0249	0.0159	0.1167
rs7124681	A	C	11	47529947	-0.0023	0.0037	0.4833	-0.0343	0.0035	6.16453e-22	0.0121	0.0034	0.000876698	0.0263	0.0016	3.19963e-58	-0.0167	0.0094	0.0758892	-0.0309	0.0118	0.00905003
rs7138803	A	G	12	50247468	-0.0003	0.0038	0.6775	-0.0122	0.0035	0.000553694	0.0103	0.0034	0.00313098	0.03	0.0017	2.29985e-71	0.0111	0.0096	0.2501	0.0505	0.0121	2.852e-05
rs7144011	T	G	14	79940383	-0.005	0.0044	0.4326	-0.0039	0.0041	0.2265	0.0055	0.004	0.0823095	0.0282	0.002	5.19996e-47	0.0153	0.0112	0.1716	-0.0001	0.014	0.995
rs7148846	G	T	14	40133821	0.0064	0.0065	0.1126	-0.0036	0.0059	0.4278	0.0118	0.0058	0.116	0.0124	0.0022	2.19999e-08	0.0235	0.0118	0.04714	-0.008	0.0149	0.59
rs7172627	G	A	15	31877690	0.0032	0.0053	0.724599	0.0045	0.0048	0.4005	-0.0019	0.0047	0.5029	0.0117	0.0017	1.10002e-11	0.0213	0.0093	0.0220699	0.0077	0.0117	0.5081
rs7181498	C	T	15	95271404	-0.0097	0.0054	0.2016	0.0096	0.0049	0.1046	-0.0155	0.0048	0.00495895	-0.0163	0.0018	1e-19	-0.027	0.0097	0.00544904	-0.0032	0.0122	0.7944
rs7196720	C	T	16	24534662	-0.0119	0.0054	0.0911003	-0.0019	0.0049	0.628001	-0.0042	0.0048	0.2634	-0.0129	0.0017	7.29962e-14	-0.0175	0.0093	0.05905	0.0036	0.0117	0.7548
rs7222349	A	G	17	42304644	-0.0004	0.0055	0.697199	0.009	0.0051	0.0386198	-0.0084	0.005	0.1537	0.0115	0.0018	3.29997e-10	0.0311	0.0098	0.00146501	0.0244	0.0123	0.0470901
rs7239575	C	T	18	21120035	-0.0116	0.0052	0.0195101	0.0137	0.0048	0.01761	-0.0076	0.0047	0.0937109	-0.0202	0.0017	7.39946e-32	-0.0213	0.0093	0.0215501	-0.0233	0.0117	0.0457299
rs7254892	A	G	19	45389596	-0.4853	0.0119	1e-200	0.0528	0.0113	4.16697e-05	0.1235	0.0106	1.39798e-24	0.0281	0.0048	4e-09	0.0458	0.0267	0.0858005	0.056	0.0334	0.0933491
rs7306660	A	G	12	125327384	0.007	0.0038	0.1446	-0.0345	0.0036	3.34118e-19	0.0082	0.0035	0.0633301	0.0005	0.0017	0.77	0.0175	0.0097	0.0705797	0.0049	0.0122	0.6849
rs7318817	T	C	13	28617708	-0.0017	0.0053	0.7538	-0.0007	0.0049	0.9515	-0.0034	0.0048	0.309	-0.0155	0.0018	2.70023e-18	-0.0311	0.0096	0.001166	-0.0146	0.0121	0.2244
rs7334078	C	T	13	99120484	0.0006	0.0058	0.9981	0.0015	0.0053	0.667899	-0.0071	0.0052	0.2573	-0.0121	0.0019	2.19999e-10	-0.0101	0.0103	0.3251	0.0055	0.0129	0.6712
rs7358465	T	C	11	89990280	-0.0011	0.0062	0.7614	-0.0019	0.0057	0.6041	0.0072	0.0055	0.3786	0.0103	0.0019	2.99999e-08	0.0182	0.01	0.0684794	0.0271	0.0125	0.03079
rs737337	C	T	19	11347493	-0.0071	0.0066	0.2551	-0.0565	0.0061	4.56352e-17	0.0107	0.0059	0.1221	-0.0043	0.003	0.15	-0.0001	0.0175	0.9954	-0.0221	0.022	0.316
rs7488867	T	C	12	103699685	0.0056	0.0058	0.5018	0.0068	0.0054	0.5737	-0.0073	0.0052	0.2773	-0.0204	0.002	8.4004e-24	-0.0269	0.0107	0.01166	0.0041	0.0134	0.7617
rs7498665	G	A	16	28883241	-0.0039	0.0039	0.2715	-0.0117	0.0036	0.00101599	-0.0018	0.0035	0.6821	0.0271	0.0017	5.60015e-60	0.0103	0.0095	0.2777	-0.0101	0.0119	0.3984
rs7551507	T	C	1	74995225	0.0028	0.0037	0.4842	0.0065	0.0034	0.0920301	-0.0081	0.0033	0.02003	-0.0184	0.0016	9.30037e-30	-0.0127	0.0094	0.1757	-0.0371	0.0117	0.001591
rs7551981	T	G	1	55719166	0.0472	0.0038	1.36207e-33	-0.0083	0.0035	0.0383504	-0.0031	0.0034	0.347	-0.0041	0.0017	0.0129999	-0.0104	0.0096	0.2776	-0.0185	0.012	0.1247
rs7557796	C	T	2	86766153	-0.002	0.0054	0.6608	0.0029	0.005	0.704001	-0.0008	0.0048	0.683	-0.016	0.0018	2.29985e-19	0.0007	0.0097	0.9397	-0.0075	0.0122	0.5372
rs7599312	A	G	2	213413231	0.0075	0.0041	0.1323	0.0072	0.0038	0.0925806	-0.0044	0.0037	0.2724	-0.0186	0.0019	6.90081e-24	-0.0148	0.0106	0.1623	-0.0054	0.0132	0.6853
rs7607980	C	T	2	165551201	-0.0065	0.0056	0.2882	0.0447	0.0052	1.80717e-15	-0.0362	0.005	2.4088e-12	0.0149	0.0025	1.89998e-09	-0.0002	0.0143	0.989	-0.0247	0.018	0.1698
rs7626079	T	C	3	66427259	-0.0083	0.0054	0.2048	0.0065	0.005	0.1477	-0.0011	0.0049	0.719	0.011	0.0018	1.6e-09	0.0119	0.0098	0.2259	0.0019	0.0123	0.8789
rs7637852	G	A	3	44041777	-0.0004	0.0057	0.8663	0.0126	0.0052	0.00784296	-0.0156	0.0051	0.00482403	-0.0139	0.0019	1.69981e-13	-0.0124	0.0102	0.2228	0.0231	0.0128	0.0696803
rs7640424	T	C	3	107820063	0.001	0.004	0.8652	0.0118	0.0037	0.00604394	-0.0022	0.0036	0.647	-0.0136	0.0018	2.29985e-14	-0.0107	0.01	0.2853	0.0115	0.0126	0.3603
rs7683836	A	G	4	180167906	-0.0035	0.0054	0.673101	0.0063	0.0049	0.4237	-0.0067	0.0048	0.0900098	-0.0114	0.0017	6.29941e-11	-0.0066	0.0094	0.4838	-0.0029	0.0118	0.8056
rs768840	A	G	14	73143457	-0.005	0.0056	0.2987	0.0068	0.0052	0.3757	-0.011	0.005	0.0615106	0.0114	0.0018	2e-10	-0.0079	0.0094	0.4006	0.0104	0.0118	0.3774
rs7694732	G	A	4	115124089	0.0007	0.0052	0.8175	0.003	0.0048	0.3642	-0.0049	0.0047	0.5052	-0.0099	0.0017	8.70001e-09	0.0137	0.0093	0.1412	-0.0006	0.0117	0.9612
rs7703576	C	T	5	144543996	0.0006	0.0057	0.8894	-0.0069	0.0052	0.1004	0.0108	0.0051	0.0949708	0.0103	0.0019	4.79999e-08	-0.0048	0.0102	0.639401	0.0032	0.0128	0.801
rs7704281	A	G	5	50591460	0.0316	0.0092	0.000791097	-0.0166	0.0085	0.0483905	0.0048	0.0082	0.3569	0.0271	0.0041	6.4998e-11	0.0388	0.0238	0.1022	0.0781	0.0299	0.00890697
rs7715256	T	G	5	153537893	0.0003	0.0037	0.7487	0.0022	0.0034	0.536	0.0005	0.0033	0.723501	-0.0166	0.0016	2.19989e-24	-0.014	0.0094	0.1362	-0.0086	0.0118	0.4662
rs7724675	A	G	5	130440010	0.001	0.0062	0.9995	-0.0014	0.0057	0.6991	0.0045	0.0056	0.3065	-0.0119	0.0021	9.49992e-09	-0.0018	0.0113	0.8727	0.0112	0.0142	0.4273
rs7730004	T	C	5	43191033	-0.0042	0.0054	0.4743	-0.0085	0.005	0.1116	0.0049	0.0049	0.216	0.0148	0.0018	9.09913e-16	-0.0046	0.0099	0.644899	0.0079	0.0125	0.5263
rs7730898	A	G	5	170459675	-0.0037	0.0041	0.4753	-0.0188	0.0038	1.63001e-05	-0.0023	0.0037	0.663001	0.0168	0.0018	4.49987e-20	0.0058	0.0104	0.577801	0.0263	0.0131	0.0448405
rs7780752	C	T	7	93241640	-0.0057	0.0055	0.4129	-0.0028	0.005	0.3742	-0.0049	0.0049	0.4648	0.0139	0.0018	1e-14	0.008	0.0096	0.4076	0.0077	0.0121	0.522701
rs7788008	A	G	7	112972483	-0.005	0.0053	0.2107	0.0121	0.0048	0.0579202	-0.0074	0.0047	0.0660693	-0.0157	0.0017	1.10002e-19	-0.0134	0.0094	0.1529	-0.0125	0.0117	0.2889
rs7819514	A	G	8	93204442	-0.0017	0.0056	0.561	0.0032	0.0052	0.3445	0.0017	0.005	0.3544	-0.0107	0.0018	5.69994e-09	-0.0131	0.0099	0.184	-0.011	0.0124	0.3735
rs7826312	C	T	8	32400115	0.0017	0.0037	0.680299	0.0047	0.0035	0.1391	0.0037	0.0034	0.3604	0.0104	0.0017	4.90004e-10	0.0105	0.0095	0.2692	0.0009	0.0119	0.943
rs7832643	T	G	8	145022657	0.0339	0.0038	2.67116e-17	-0.001	0.0035	0.5948	0.0017	0.0034	0.4717	0.0016	0.0017	0.33	0.0009	0.0095	0.9255	0.0403	0.0119	0.000711099
rs7844647	C	T	8	34503776	-0.0041	0.0041	0.3021	0.0128	0.0038	0.001274	-0.008	0.0037	0.1028	-0.0123	0.0018	2.80027e-11	-0.0061	0.0105	0.5642	0.0063	0.0132	0.635801
rs7869771	C	A	9	94180627	0.0023	0.006	0.4888	0.0004	0.0055	0.9121	0.0007	0.0054	0.8621	-0.014	0.0019	4.90004e-13	-0.0231	0.0104	0.0256502	-0.005	0.013	0.7027
rs7899106	G	A	10	87410904	-0.0055	0.0084	0.501	0.001	0.0079	0.8833	0.0114	0.0075	0.1814	0.0331	0.0037	1e-18	-0.011	0.0213	0.6035	-0.0071	0.0267	0.7895
rs7903146	T	C	10	114758349	0.0055	0.0041	0.1643	0.0041	0.0038	0.3052	0.0006	0.0037	0.6432	-0.0181	0.0018	1.29987e-23	-0.0331	0.0102	0.00121199	0.0122	0.0128	0.3422
rs7925214	T	C	11	130794253	0.0017	0.0053	0.7788	0.0005	0.0049	0.9262	-0.0023	0.0048	0.3746	0.0147	0.0018	4.40048e-17	0.0005	0.0094	0.955	-0.0037	0.0117	0.7545
rs7970953	A	G	12	24075508	0.0051	0.004	0.1243	-0.0085	0.0037	0.0326302	0.0095	0.0036	0.0400701	0.0135	0.0018	9.79941e-14	-0.0238	0.0103	0.0215799	0.0031	0.013	0.8128
rs7983065	T	C	13	33380786	-0.0059	0.0052	0.4328	-0.0014	0.0048	0.8797	-0.0069	0.0047	0.1821	-0.0148	0.0017	8.9002e-18	0.0009	0.0093	0.9218	-0.0134	0.0117	0.2527
rs7998796	G	A	13	81020036	0.0008	0.0055	0.665001	-0.0008	0.005	0.878	-0.0025	0.0049	0.5105	0.0105	0.0018	1.09999e-08	0.0147	0.0099	0.1361	-0.0138	0.0124	0.2645
rs8017377	A	G	14	24883887	0.0303	0.0038	2.51594e-15	-0.0037	0.0036	0.4343	0.0056	0.0035	0.1417	0.0017	0.0017	0.3	-0.0008	0.0093	0.9319	-0.0217	0.0117	0.0621799
rs8047395	A	G	16	53798523	-0.0005	0.0038	0.645	-0.0187	0.0035	2.87899e-08	0.0168	0.0035	2.24399e-06	0.0642	0.0017	0	0.0424	0.0093	5.21399e-06	0.0351	0.0117	0.00266201
rs806600	G	A	5	172914939	-0.0003	0.0052	0.6334	0.0124	0.0048	0.0191898	0.0024	0.0047	0.548399	-0.0095	0.0017	3.29997e-08	0.0035	0.0093	0.7089	0.0088	0.0117	0.4499
rs8071182	A	G	17	55336155	0	0.0054	0.86	-0.012	0.0049	0.01302	0.0158	0.0048	0.000705797	0.0133	0.0022	2.1e-09	0.0208	0.0123	0.0927001	0.0081	0.0155	0.600101
rs8090983	G	A	18	52586691	-0.0064	0.0055	0.273	-0.0005	0.0051	0.9099	-0.0033	0.0049	0.8094	0.0118	0.0018	2e-10	0.0062	0.0099	0.5279	0.0125	0.0124	0.3121
rs8097783	A	G	18	58051294	-0.002	0.0072	0.8848	0.0173	0.0067	0.0264503	-0.015	0.0065	0.05709	-0.0389	0.0031	7.19946e-36	0.0042	0.0179	0.8158	-0.0147	0.0225	0.5123
rs8123881	G	A	20	15819495	0.0084	0.0053	0.147	-0.0073	0.0049	0.1236	0.005	0.0048	0.4127	0.0196	0.0024	4.40048e-16	0.0053	0.0137	0.6995	0.0381	0.0172	0.0269799
rs8181823	C	A	13	65477940	0.0087	0.0062	0.1852	-0.0049	0.0058	0.2686	-0.0019	0.0056	0.9166	0.0127	0.002	4.09996e-10	0.0109	0.0109	0.3188	0.0245	0.0137	0.0734598
rs818524	C	T	1	85201228	0.0005	0.0067	0.9202	-0.0128	0.006	0.0284001	0.0106	0.006	0.1216	0.0106	0.0019	3.40001e-08	-0.0075	0.0101	0.4558	0.0018	0.0127	0.8892
rs8192675	C	T	3	170724883	-0.0029	0.004	0.2854	-0.0011	0.0037	0.9515	0.0108	0.0036	0.00357001	0.0152	0.0018	1.39991e-17	0.0134	0.0102	0.1897	0.0409	0.0129	0.00144401
rs838876	G	A	12	125259888	0.003	0.0042	0.4417	-0.0493	0.0039	7.32487e-33	0.0052	0.0037	0.3767	0.0016	0.0018	0.37	-0.0039	0.0101	0.6955	0.006	0.0126	0.6338
rs845084	A	G	10	125220036	-0.0035	0.0059	0.2403	-0.0022	0.0055	0.976	0.0061	0.0053	0.2977	0.014	0.002	1.29987e-12	0.0401	0.0106	0.000158099	0.0331	0.0134	0.0132999
rs852056	C	T	20	17102860	-0.0005	0.006	0.773701	0.0089	0.0055	0.0817692	0.0005	0.0054	0.7716	-0.0128	0.002	1.79999e-10	-0.0211	0.0108	0.0512094	0.0013	0.0136	0.9247
rs865809	G	A	3	183997735	0.0051	0.0063	0.722199	0.0052	0.0057	0.2906	-0.0054	0.0056	0.3929	-0.0127	0.002	5.39995e-10	0.0205	0.011	0.0637705	0.0369	0.0139	0.00788697
rs872281	T	C	14	40834177	0.0092	0.0069	0.3992	0.0049	0.0064	0.4124	-0.0033	0.0062	0.5424	-0.0151	0.0023	4.70002e-11	-0.0274	0.0122	0.0252302	-0.0133	0.0153	0.3867
rs876605	G	A	5	77801359	0.0001	0.006	0.9338	0.0104	0.0055	0.0728702	-0.0158	0.0054	0.01378	-0.0108	0.002	3.40001e-08	-0.0279	0.0106	0.00838205	0.0109	0.0133	0.41
rs879620	T	C	16	4015729	-0.0063	0.0059	0.1314	-0.0094	0.0055	0.3003	0.002	0.0053	0.364	0.0231	0.0018	5.30029e-38	0.0193	0.0096	0.0433102	0.0009	0.012	0.9402
rs889398	T	C	16	69556715	-0.002	0.0037	0.6386	0.0113	0.0034	0.00477101	-0.0106	0.0033	0.00088871	-0.0196	0.0016	1.29987e-32	-0.0537	0.0095	1.711e-08	0.0116	0.0119	0.3295
rs901630	T	C	6	98539519	-0.0066	0.0038	0.0841201	0.0072	0.0035	0.0480895	-0.0046	0.0034	0.1492	-0.0146	0.0017	1.9002e-18	-0.0157	0.0095	0.0979107	0.0067	0.0119	0.575999
rs902695	A	G	2	113955074	-0.0035	0.0052	0.4007	-0.0117	0.0048	0.01017	0.002	0.0046	0.6088	-0.0103	0.0017	2.19999e-09	-0.0107	0.0093	0.2521	-0.0048	0.0117	0.682501
rs9294260	A	G	6	83433228	0.0071	0.0037	0.0732403	0.0009	0.0034	0.8249	0.0004	0.0033	0.8275	0.0147	0.0016	1.80011e-19	0.0033	0.0093	0.7268	0.0069	0.0117	0.5549
rs9300422	G	A	13	98223320	-0.0022	0.004	0.8185	-0.0035	0.0037	0.3992	0.0048	0.0036	0.2026	-0.0103	0.0018	4e-09	-0.009	0.0099	0.3658	-0.0206	0.0124	0.0986893
rs9362662	G	A	6	90296588	-0.0048	0.0053	0.3088	0.0094	0.0049	0.2568	0.0002	0.0048	0.8094	-0.0112	0.0017	1.2e-10	-0.026	0.0093	0.00526902	-0.0083	0.0117	0.4781
rs9367368	C	T	6	13189275	-0.0059	0.004	0.0710297	0.0055	0.0037	0.1404	-0.0057	0.0036	0.0416898	-0.0121	0.0018	1e-11	-0.0217	0.0102	0.0327597	-0.0363	0.0128	0.00451898
rs9379827	A	C	6	26153335	-0.0024	0.0043	0.8657	0.0121	0.004	0.00135301	-0.0053	0.0039	0.2534	-0.0132	0.0019	6.89922e-12	-0.0475	0.0111	1.91399e-05	-0.0153	0.0139	0.2726
rs9408882	A	G	9	118664402	-0.0051	0.0037	0.1925	0.003	0.0034	0.4083	-0.0037	0.0033	0.1409	-0.0093	0.0016	1.29999e-08	0.0113	0.0093	0.227	0.0181	0.0117	0.1215
rs946824	C	T	1	243684019	-0.0036	0.0077	0.3788	0.0026	0.0072	0.4194	-0.0024	0.007	0.4529	-0.0206	0.0026	1.10002e-15	-0.0294	0.0138	0.03322	0.0016	0.0173	0.9252
rs947612	A	G	6	73738661	0.0028	0.006	0.4475	-0.0089	0.0055	0.0666193	0.0061	0.0053	0.3523	-0.0116	0.002	5.60003e-09	-0.0211	0.0107	0.0501499	-0.0318	0.0135	0.0182398
rs948690	C	T	11	116529468	-0.0036	0.0057	0.527499	0.0206	0.0053	3.21403e-05	-0.0306	0.0052	6.56599e-09	-0.0045	0.0018	0.0140001	-0.0015	0.0098	0.8744	0.0175	0.0123	0.1557
rs9522285	A	G	13	112230701	0.0045	0.0053	0.1723	-0.0097	0.0049	0.0753598	0.0087	0.0048	0.2399	0.0127	0.0017	2.49977e-13	0.0212	0.0094	0.0245002	0.0142	0.0118	0.2292
rs9538162	C	T	13	59265043	-0.0013	0.0053	0.9532	-0.0093	0.0048	0.2032	0.0045	0.0047	0.2412	-0.0156	0.0018	4.79954e-19	-0.0214	0.0094	0.0230202	0.0039	0.0118	0.743599
rs9547153	G	A	13	85903717	0.0006	0.0037	0.9068	-0.0072	0.0035	0.04132	0.0026	0.0034	0.2922	0.0098	0.0017	8.70001e-09	-0.0131	0.0097	0.1745	-0.0139	0.0121	0.253
rs9571687	A	C	13	67472713	0.0062	0.0055	0.1278	0.0118	0.0051	0.0226199	0.0029	0.005	0.875	-0.0129	0.0018	2.80027e-12	-0.0139	0.0099	0.1596	-0.0071	0.0124	0.5673
rs9615905	T	C	22	48875699	0.0087	0.0056	0.168	-0.0083	0.0051	0.2902	0.0017	0.005	0.575999	0.011	0.0017	2.69998e-10	-0.0006	0.0093	0.9505	0.0009	0.0117	0.9378
rs962273	C	T	17	46978353	-0.0022	0.0057	0.8735	-0.0057	0.0053	0.2171	0.0023	0.0052	0.7485	0.0137	0.0019	2.60016e-13	0.0102	0.0101	0.3133	0.012	0.0127	0.3445
rs9650755	G	A	9	96484342	0.0022	0.0058	0.6772	0.0013	0.0053	0.9517	-0.0051	0.0052	0.4112	0.0154	0.002	2.80027e-15	0.0046	0.0106	0.661301	0.0383	0.0132	0.00383204
rs9686661	T	C	5	55861786	0.0179	0.0048	0.000528603	-0.0283	0.0044	1.36499e-08	0.0379	0.0044	2.54097e-16	-0.0033	0.002	0.11	0.0009	0.0116	0.9394	0.0177	0.0145	0.2241
rs9688431	C	T	6	73922654	0.0103	0.0081	0.214	-0.0012	0.0075	0.9289	0.0057	0.0073	0.4511	-0.0231	0.0035	2.39994e-11	-0.0375	0.0199	0.0603004	-0.0077	0.025	0.759
rs970548	C	A	10	46013277	0.0157	0.0042	0.000664707	0.0258	0.0039	1.706e-10	0.0025	0.0038	0.4594	-0.0025	0.0019	0.18	0.0084	0.0107	0.4323	-0.0028	0.0135	0.8382
rs977747	G	T	1	47684677	0.0023	0.0037	0.393	0.0046	0.0034	0.2106	-0.0003	0.0034	0.6594	-0.0169	0.0017	1.29987e-24	-0.0142	0.0094	0.1314	0.0045	0.0118	0.703301
rs9783858	T	C	18	42534584	-0.0008	0.0037	0.7539	0.0033	0.0035	0.3068	-0.0067	0.0034	0.0619998	0.0091	0.0017	3.29997e-08	-0.0086	0.0093	0.3583	0.0271	0.0117	0.0203498
rs9806742	A	G	15	73051219	-0.0102	0.0083	0.157	0.0063	0.0076	0.590799	0.0254	0.0075	0.00511906	0.0208	0.0026	1.39991e-15	0.0405	0.0139	0.00349197	0.0567	0.0174	0.001136
rs9816226	T	A	3	185834499	0.0029	0.0048	0.5709	0.0149	0.0045	0.00111599	0.0147	0.0044	0.001158	0.0323	0.0021	1.59993e-52	0.0339	0.012	0.00461902	0.0271	0.015	0.0709807
rs9845966	G	T	3	13433158	-0.0016	0.0038	0.745399	0.0027	0.0036	0.342	-0.0025	0.0035	0.3089	-0.0105	0.0017	2.5e-10	0.0091	0.0093	0.3304	0.0061	0.0117	0.604399
rs987237	G	A	6	50803050	0.0114	0.0047	0.0723802	0.0017	0.0044	0.698499	0.0007	0.0043	0.7568	0.0409	0.0021	9.30037e-84	0.0197	0.0121	0.1028	0.023	0.0152	0.1296
rs9926784	C	T	16	19941968	-0.0041	0.0049	0.4526	0.0158	0.0045	0.000221299	-0.0038	0.0045	0.3284	-0.0258	0.0021	9.8992e-35	-0.0261	0.012	0.0295202	-0.0113	0.015	0.4508
rs9927848	A	C	16	23833071	0.0017	0.006	0.6467	0.0006	0.0055	0.7978	-0.0006	0.0054	0.8649	-0.0122	0.002	6.4e-10	0.0066	0.0105	0.5324	0.0072	0.0132	0.5881
rs9989141	T	C	14	94006257	-0.0022	0.0041	0.8666	-0.0003	0.0038	0.4495	0.0016	0.0037	0.8802	0.0162	0.0017	3.59998e-21	0.029	0.0096	0.00267898	0.0148	0.0121	0.2227
rs9989419	G	A	16	56985139	-0.0277	0.0039	2.49402e-12	0.1473	0.0036	1e-200	-0.0243	0.0035	1.05196e-11	-0.002	0.0017	0.23	0.024	0.0095	0.0114599	0.0202	0.0119	0.0894808
rs999889	A	G	10	84279949	-0.0015	0.0058	0.6601	0.0047	0.0053	0.1705	-0.0054	0.0051	0.4159	-0.0108	0.0019	1.40001e-08	-0.0138	0.0103	0.1811	-0.0067	0.013	0.6033

## Sheet: Table S5.Drug targets IV
Gene	SNP	chr	pos	effect_allele.exposure	other_allele.exposure	beta.exposure	se.exposure	pval.exposure	eaf.exposure	beta.KOA	se.KOA	pval.KOA	eaf.KOA	beta.HOA	se.HOA	pval.HOA	eaf.HOA
HMGCR	rs10066707	5	74560579	A	G	0.0497	0.0054	2.97e-19	0.4169	-0.0132	0.0096	0.1701	0.3679	0.0045	0.0121	0.7094	0.3684
HMGCR	rs12916	5	74656539	C	T	0.0733	0.0038	7.79e-78	0.4314	-0.0216	0.0095	0.0227499	0.4	-0.0012	0.0119	0.9221	0.401
HMGCR	rs17238484	5	74648496	T	G	0.0627	0.0062	1.35e-21	0.2533	-0.0264	0.0111	0.0174401	0.225	-0.0044	0.0139	0.749	0.226
HMGCR	rs2006760	5	74562029	G	C	0.0533	0.0076	1.67e-13	0.229	-0.0154	0.0116	0.1847	0.2043	-0.0054	0.0146	0.7125	0.2045
HMGCR	rs2303152	5	74641707	A	G	0.0423	0.0064	1.04e-09	0.1201	-0.033	0.0154	0.0328503	0.1004	-0.0225	0.0193	0.2447	0.1009
HMGCR	rs5909	5	74656175	A	G	0.0617	0.0088	4.93e-13	0.1016	-0.0137	0.0159	0.3901	0.0938	-0.0084	0.02	0.6762	0.0938
NPC1L1	rs10234070	7	44537696	T	C	0.0295	0.0059	1.52e-06	0.09631	0.0437	0.0144	0.002377	0.1187	0.0003	0.018	0.9848	0.1186
NPC1L1	rs2073547	7	44582331	G	A	0.0485	0.0049	1.92e-21	0.1939	0.0133	0.0119	0.2634	0.1833	0.021	0.015	0.1617	0.183
NPC1L1	rs217386	7	44600695	G	A	0.0363	0.0038	1.2e-19	0.5923	0.0154	0.0094	0.0992293	0.5755	0.0194	0.0118	0.0995703	0.5759
NPC1L1	rs2300414	7	44682938	A	G	0.0353	0.008	5.45e-06	0.06992	0.0166	0.0184	0.367	0.0686	-0.0591	0.023	0.0102901	0.0687
NPC1L1	rs7791240	7	44602589	C	T	0.0425	0.0065	1.84e-10	0.09103	0.0058	0.0161	0.7157	0.0915	-0.0165	0.0202	0.4136	0.0912
PCSK9	rs10888897	1	55513061	C	T	0.0507	0.0042	8.43e-31	0.6055	-0.0093	0.0095	0.3285	0.6084	-0.0185	0.0119	0.1208	0.6087
PCSK9	rs11206510	1	55496039	C	T	-0.0831	0.005	2.38e-53	0.1544	-0.0083	0.0119	0.4833	0.1877	-0.0068	0.0149	0.6501	0.1877
PCSK9	rs2149041	1	55502137	G	C	0.0636	0.0049	1.44e-35	0.1609	-0.015	0.0119	0.2074	0.1874	-0.005	0.015	0.737099	0.1874
PCSK9	rs2479394	1	55486064	A	G	-0.0386	0.0041	1.58e-19	0.715	0.0073	0.0104	0.4793	0.7219	0.0041	0.013	0.7526	0.7219
PCSK9	rs2479409	1	55504650	A	G	-0.0642	0.0041	2.51e-50	0.6675	0.0078	0.0097	0.4231	0.6518	0.0063	0.0122	0.6062	0.6518
PCSK9	rs562556	1	55524237	A	G	0.064	0.0066	6.16e-21	0.8061	-0.0007	0.0121	0.9515	0.8209	-0.0115	0.0152	0.4495	0.8212
PCSK9	rs7552841	1	55518752	T	C	0.0368	0.0044	5.4e-15	0.3654	-0.0064	0.0099	0.515901	0.3766	-0.0314	0.0124	0.01109	0.3763
